# Supplementary material for: Revision of the South American genus Gaujonia Dognin (Noctuidae, Pantheinae) with descriptions of five new genera and twenty-one new species
Source: Zookeys. 2020 Nov 5;985:71–126. doi: 10.3897/zookeys.985.51622 (PMC7661952; doi:10.3897/zookeys.985.51622)
Supplement: XML Treatment for Cicadoforma ocelotus [file zookeys.985.51622-treatment2.xml]

<!DOCTYPE tp:taxon-treatment
  PUBLIC "-//TaxonX//DTD Taxonomic Treatment Publishing DTD v0 20100105//EN" "tax-treatment-NSO.dtd">
<tp:taxon-treatment xmlns:tp="http://www.plazi.org/taxpub"><tp:treatment-meta><kwd-group><label>Taxon classification</label><kwd><named-content xmlns:xlink="http://www.w3.org/1999/xlink" content-type="kingdom">Animalia</named-content></kwd><kwd><named-content xmlns:xlink="http://www.w3.org/1999/xlink" content-type="order">Lepidoptera</named-content></kwd><kwd><named-content xmlns:xlink="http://www.w3.org/1999/xlink" content-type="family">Noctuidae</named-content></kwd></kwd-group><mixed-citation publication-type="journal"><person-group><name><surname>Martinez</surname><given-names>Jose I.</given-names></name></person-group><article-title>Revision of the South American genus <italic><tp:taxon-name><tp:taxon-name-part taxon-name-part-type="genus" reg="Gaujonia">Gaujonia</tp:taxon-name-part></tp:taxon-name></italic> Dognin (<tp:taxon-name><tp:taxon-name-part taxon-name-part-type="family">Noctuidae</tp:taxon-name-part></tp:taxon-name>, <tp:taxon-name><tp:taxon-name-part taxon-name-part-type="subfamily">Pantheinae</tp:taxon-name-part></tp:taxon-name>) with descriptions of five new genera and twenty-one new species</article-title><source>Zookeys</source><day>05</day><month>11</month><year>2020</year><volume>985</volume><fpage>71</fpage><lpage>126</lpage><pub-id pub-id-type="doi">10.3897/zookeys.985.51622</pub-id></mixed-citation></tp:treatment-meta><tp:nomenclature><tp:taxon-name><object-id xmlns:xlink="http://www.w3.org/1999/xlink" content-type="arpha" xlink:type="simple">A1529BC6-38E6-586E-AC5C-F4FBD6407849</object-id>
              <tp:taxon-name-part taxon-name-part-type="genus" reg="Cicadoforma">Cicadoforma</tp:taxon-name-part>
              <tp:taxon-name-part taxon-name-part-type="species" reg="ocelotus">ocelotus</tp:taxon-name-part>
              <object-id xmlns:xlink="http://www.w3.org/1999/xlink" content-type="zoobank" xlink:type="simple">http://zoobank.org/B8926D26-10E1-434D-B5B5-0CBED8A385CE</object-id>
            </tp:taxon-name><tp:taxon-status xmlns:xlink="http://www.w3.org/1999/xlink" xlink:type="simple">sp. nov.</tp:taxon-status><xref ref-type="fig" rid="F2">Figs 2</xref><xref ref-type="fig" rid="F4">, 13–15</xref><xref ref-type="fig" rid="F4">, 21</xref><xref ref-type="fig" rid="F7">, 59</xref><xref ref-type="fig" rid="F11">, 80</xref><xref ref-type="fig" rid="F14">, 92</xref></tp:nomenclature><tp:treatment-sec sec-type="type material" id="SECID0ETFAG"><title>Type material.</title><p><bold><italic>Holotype</italic></bold> ♂, <bold>Colombia</bold>: Colombia, Santander road Duitama-Charala, <named-content xmlns:xlink="http://www.w3.org/1999/xlink" content-type="dwc:verbatimCoordinates" xlink:type="simple"><named-content content-type="geo-json" specific-use="{&#34;type&#34;:&#34;Point&#34;,&#34;coordinates&#34;:[-73.168611,5.970278]}" id="NCID0EDGAG" xlink:type="simple">5°58'13’’N, 73°10'07’’W</named-content></named-content>, 15–17.III.2016, 2900 m, leg Sinyaev &amp; Machado, coll. Dr. Ron Brechlin / UF, FLMNH, MGCL 1049088. [DNA voucher MGCL-NOC-65272] deposited in MGCL. <bold><italic>Paratypes</italic></bold> (6 ♂, 2 ♀, MGCL): <bold>Colombia</bold>: same collecting data as holotype (1 ♂, 1 ♀); Colombia, Boyacá Arcabuco, Vereda Peñas Blancas, 2670 m, <named-content xmlns:xlink="http://www.w3.org/1999/xlink" content-type="dwc:verbatimCoordinates" xlink:type="simple"><named-content content-type="geo-json" specific-use="{&#34;type&#34;:&#34;Point&#34;,&#34;coordinates&#34;:[-73.438056,5.784722]}" id="NCID0EQGAG" xlink:type="simple">5°47'05’’N, 73°26'17’’W</named-content></named-content>, 18–22.II.2015; Sinyaev, M. Márquez &amp; J. Machado, coll. Dr. Ron Brechlin (1 ♂); Colombia, Boyacá Arcabuco, Vereda Peñas Blancas, 2670 m, <named-content xmlns:xlink="http://www.w3.org/1999/xlink" content-type="dwc:verbatimCoordinates" xlink:type="simple"><named-content content-type="geo-json" specific-use="{&#34;type&#34;:&#34;Point&#34;,&#34;coordinates&#34;:[-73.438056,5.784722]}" id="NCID0EYGAG" xlink:type="simple">5°47'05’’N, 73°26'17’’W</named-content></named-content>, 20–22.IV.2015; Sinyaev, M. Márquez &amp; J. Machado, coll. Dr. Ron Brechlin (1 ♂); Colombia, Boyacá Provincia del Norte road 55 Susacon – Santa Rosita, 3050 m, <named-content xmlns:xlink="http://www.w3.org/1999/xlink" content-type="dwc:verbatimCoordinates" xlink:type="simple"><named-content content-type="geo-json" specific-use="{&#34;type&#34;:&#34;Point&#34;,&#34;coordinates&#34;:[-72.726944,6.177778]}" id="NCID0EAHAG" xlink:type="simple">6°10'40"N, 72°43'37"W</named-content></named-content>, 27–28. IV.2017, V. Sinyaev (2 ♂); Colombia, Quindío W of Salento, 1950 m, <named-content xmlns:xlink="http://www.w3.org/1999/xlink" content-type="dwc:verbatimCoordinates" xlink:type="simple"><named-content content-type="geo-json" specific-use="{&#34;type&#34;:&#34;Point&#34;,&#34;coordinates&#34;:[-75.579444,4.640278]}" id="NCID0EIHAG" xlink:type="simple">4°38'25"N, 75°34'46"W</named-content></named-content>, 9–10.III.2017, V. Sinyaev (1 ♂, 1 ♀).</p></tp:treatment-sec><tp:treatment-sec sec-type="etymology" id="SECID0ENHAG"><title>Etymology.</title><p>The species name <italic><tp:taxon-name><tp:taxon-name-part taxon-name-part-type="genus" reg="Cicadoforma"/><tp:taxon-name-part taxon-name-part-type="species" reg="ocelotus">ocelotus</tp:taxon-name-part></tp:taxon-name></italic> is derived from the characteristic yellowish orange coloration on its body, reminiscent of the color of an ocelot.</p></tp:treatment-sec><tp:treatment-sec sec-type="diagnosis" id="SECID0E4HAG"><title>Diagnosis.</title><p><italic><tp:taxon-name><tp:taxon-name-part taxon-name-part-type="genus" reg="Cicadoforma">Cicadoforma</tp:taxon-name-part> <tp:taxon-name-part taxon-name-part-type="species" reg="ocelotus">ocelotus</tp:taxon-name-part></tp:taxon-name></italic> can be distinguished from its only congener, <italic><tp:taxon-name><tp:taxon-name-part taxon-name-part-type="genus" reg="Cicadoforma">C.</tp:taxon-name-part> <tp:taxon-name-part taxon-name-part-type="species" reg="vau-nigrum">vau-nigrum</tp:taxon-name-part></tp:taxon-name></italic>, by its remarkably brighter ground color, its larger orbicular spot, and shorter space between forewing veins R3 and R4. The valva of the male genitalia of <italic><tp:taxon-name><tp:taxon-name-part taxon-name-part-type="genus" reg="Cicadoforma">C.</tp:taxon-name-part> <tp:taxon-name-part taxon-name-part-type="species" reg="ocelotus">ocelotus</tp:taxon-name-part></tp:taxon-name></italic> have concave outer margins, in contrast with the straight margin of <italic><tp:taxon-name><tp:taxon-name-part taxon-name-part-type="genus" reg="Cicadoforma">C.</tp:taxon-name-part> <tp:taxon-name-part taxon-name-part-type="species" reg="vau-nigrum">vau-nigrum</tp:taxon-name-part></tp:taxon-name></italic>.</p></tp:treatment-sec><tp:treatment-sec sec-type="description" id="SECID0EPJAG"><title>Description.</title><p><bold><italic>Head</italic>.</bold> Palp short with a combination of black, yellow, and orange scales; ground color of frons orange or yellow with scattered black hair-like scales; antenna dark brown. <bold><italic>Thorax</italic>.</bold> Yellow or orange with small spots scattered throughout dorsum. <bold><italic>Wings</italic>.</bold> Forewing length: male 19–21 mm; female 25–27 mm; forewing yellow or orange scales covering veins and margins with semi-hyaline areas between them; subterminal line slightly visible; basal, antemedial, medial, and postmedial lines poorly developed, present only as small black dots on veins; reniform spot narrow with top and bottom surrounded by black scales and a small black dot in middle; orbicular spot small, elongated; female with antemedial, medial, postmedial, and subterminal lines slightly defined; reniform and orbicular spots similar to those of male; R4 almost entirely black; black V-shaped marking at base of CuA2; hindwing semi-hyaline with yellow or orange veins paler than forewing; fringe composed of short yellow or orange hair-like scales except on posterior margin, which has long, pale-yellow scales. <bold><italic>Leg.</italic></bold> Yellow or orange with some irregular brown spots that decrease in number from prothoracic legs to metathoracic legs. <bold><italic>Abdomen</italic>.</bold> Covered by brownish orange scales that are paler than those of thorax; brown tufts in A2–A7 with tips with same color as remainder of abdomen. <bold><italic>Male genitalia</italic>.</bold> Cucullus wide, lobe narrow; lobe apex rounded; apex clothed with short setae that expand over entire costal margin; sacculus base narrow; saccus relatively long, V-shaped; tegumen fairly flat; juxta U-shaped on upper side; aedeagus 3 ¾ × longer than wide with opening to vesica same width as aedeagus; vesica 1 ½ × longer than aedeagus with a patch of spines on upper side with some conspicuous basal spines. <bold><italic>Female genitalia</italic>.</bold> Anal papilla wide, petal shaped, clothed with relatively long setae; A8 membranous, relatively short; posterior apophysis almost same length as anal papilla; sterigma enlarged, lightly sclerotized, fused above ostium; anterior apophysis ⅞ × shorter than posterior apophyses; ductus bursae short, strongly sclerotized and wide; posterior ¾ of appendix bursae strongly sclerotized, remainder including corpus bursae unsclerotized; corpus bursae 1 ¼ × longer than the appendix bursae.</p></tp:treatment-sec><tp:treatment-sec sec-type="Immature stages" id="SECID0ERKAG"><title>Immature stages.</title><p>Unknown.</p></tp:treatment-sec><tp:treatment-sec sec-type="distribution" id="SECID0EWKAG"><title>Distribution.</title><p>This species is only known from northern Colombia from moderate elevations from 2000–3000 m, especially in cloud forests (Fig. <xref ref-type="fig" rid="F14">92</xref>).</p></tp:treatment-sec><tp:treatment-sec sec-type="biology" id="SECID0EALAG"><title>Biology.</title><p>Unknown.</p></tp:treatment-sec><tp:treatment-sec sec-type="remarks" id="SECID0EFLAG"><title>Remarks.</title><p>This species is the only one in the genus group that has two different phenotypic variations, a yellow form, and an orange form, possibly due to elevation or seasonality (Figs <xref ref-type="fig" rid="F4">13–15</xref>, <xref ref-type="fig" rid="F4">21</xref>).</p><fig id="F2" position="float" orientation="portrait"><object-id xmlns:xlink="http://www.w3.org/1999/xlink" content-type="doi" xlink:type="simple">10.3897/zookeys.985.51622.figures2-7</object-id><object-id xmlns:xlink="http://www.w3.org/1999/xlink" content-type="zenodo_dep_id" xlink:type="simple">4270804</object-id><object-id xmlns:xlink="http://www.w3.org/1999/xlink" content-type="arpha" xlink:type="simple">6D7B63DE-FC4D-5B42-9B54-C4075739CBC0</object-id><label>Figures 2–7.</label><caption><p>Adult head structure <bold>2</bold><italic><tp:taxon-name><tp:taxon-name-part taxon-name-part-type="genus" reg="Cicadoforma">Cicadoforma</tp:taxon-name-part> <tp:taxon-name-part taxon-name-part-type="species" reg="ocelotus">ocelotus</tp:taxon-name-part></tp:taxon-name></italic>, MGCL, Santander, Colombia <bold>3</bold><italic><tp:taxon-name><tp:taxon-name-part taxon-name-part-type="genus" reg="Cicadomorphus">Cicadomorphus</tp:taxon-name-part> <tp:taxon-name-part taxon-name-part-type="species" reg="falkasiska">falkasiska</tp:taxon-name-part></tp:taxon-name></italic>, MGCL, Pasco, Peru <bold>4</bold><italic><tp:taxon-name><tp:taxon-name-part taxon-name-part-type="genus" reg="Gaujonia">Gaujonia</tp:taxon-name-part> <tp:taxon-name-part taxon-name-part-type="species" reg="kanakusika">kanakusika</tp:taxon-name-part></tp:taxon-name></italic>, MGCL, Cundinamarca, Colombia <bold>5</bold><italic><tp:taxon-name><tp:taxon-name-part taxon-name-part-type="genus" reg="Gaujoptera">Gaujoptera</tp:taxon-name-part> <tp:taxon-name-part taxon-name-part-type="species" reg="amsa">amsa</tp:taxon-name-part></tp:taxon-name></italic>, MGCL, Cotapata, Bolivia <bold>6</bold><italic><tp:taxon-name><tp:taxon-name-part taxon-name-part-type="genus" reg="Millerana">Millerana</tp:taxon-name-part> <tp:taxon-name-part taxon-name-part-type="species" reg="cajas">cajas</tp:taxon-name-part></tp:taxon-name></italic>, MGCL, Azuay, Ecuador <bold>7</bold><italic><tp:taxon-name><tp:taxon-name-part taxon-name-part-type="genus" reg="Oculicattus">Oculicattus</tp:taxon-name-part> <tp:taxon-name-part taxon-name-part-type="species" reg="renifera">renifera</tp:taxon-name-part></tp:taxon-name></italic>, MGCL, Cusco, Peru.</p></caption><graphic xmlns:xlink="http://www.w3.org/1999/xlink" xlink:href="zookeys-985-071-g002.jpg" position="float" orientation="portrait" xlink:type="simple" id="oo_471602.jpg"><uri content-type="original_file" xlink:type="simple">https://binary.pensoft.net/fig/471602</uri></graphic></fig></tp:treatment-sec><tp:treatment-sec><!--Section generated to contain objects referenced in tp:taxon-treatment.--><fig id="F4" position="float" orientation="portrait"><object-id xmlns:xlink="http://www.w3.org/1999/xlink" content-type="doi" xlink:type="simple">10.3897/zookeys.985.51622.figures12-25</object-id><object-id xmlns:xlink="http://www.w3.org/1999/xlink" content-type="zenodo_dep_id" xlink:type="simple">4270808</object-id><object-id xmlns:xlink="http://www.w3.org/1999/xlink" content-type="arpha" xlink:type="simple">16CF4609-194E-59E0-88FF-BF02C4F1BEA7</object-id><label>Figures 12–25.</label><caption><p>Adult habitus of <italic><tp:taxon-name><tp:taxon-name-part taxon-name-part-type="genus" reg="Cicadoforma">Cicadoforma</tp:taxon-name-part></tp:taxon-name></italic> and <italic><tp:taxon-name><tp:taxon-name-part taxon-name-part-type="genus" reg="Cicadomorphus">Cicadomorphus</tp:taxon-name-part></tp:taxon-name></italic> species <bold>12</bold><italic><tp:taxon-name><tp:taxon-name-part taxon-name-part-type="genus" reg="Cicadoforma">Cicadoforma</tp:taxon-name-part> <tp:taxon-name-part taxon-name-part-type="species" reg="vau-nigrum">vau-nigrum</tp:taxon-name-part></tp:taxon-name></italic>, ♂, CNC, Tovar, Venezuela <bold>13</bold><italic><tp:taxon-name><tp:taxon-name-part taxon-name-part-type="genus" reg="Cicadoforma">C.</tp:taxon-name-part> <tp:taxon-name-part taxon-name-part-type="species" reg="ocelotus">ocelotus</tp:taxon-name-part></tp:taxon-name></italic>, ♂, holotype, MGCL, Santander, Colombia <bold>14</bold><italic><tp:taxon-name><tp:taxon-name-part taxon-name-part-type="genus" reg="Cicadoforma">C.</tp:taxon-name-part> <tp:taxon-name-part taxon-name-part-type="species" reg="ocelotus">ocelotus</tp:taxon-name-part></tp:taxon-name></italic>, ♂, paratype, MGCL, Boyacá, Colombia <bold>15</bold><italic><tp:taxon-name><tp:taxon-name-part taxon-name-part-type="genus" reg="Cicadoforma">C.</tp:taxon-name-part> <tp:taxon-name-part taxon-name-part-type="species" reg="ocelotus">ocelotus</tp:taxon-name-part></tp:taxon-name></italic>, ♂, paratype, MGCL, Quindío, Colombia <bold>16</bold><italic><tp:taxon-name><tp:taxon-name-part taxon-name-part-type="genus" reg="Cicadomorphus">Cicadomorphus</tp:taxon-name-part> <tp:taxon-name-part taxon-name-part-type="species" reg="lilianae">lilianae</tp:taxon-name-part></tp:taxon-name></italic>, ♂, holotype, MGCL, Napo, Ecuador <bold>17</bold><italic><tp:taxon-name><tp:taxon-name-part taxon-name-part-type="genus" reg="Cicadomorphus">C.</tp:taxon-name-part> <tp:taxon-name-part taxon-name-part-type="species" reg="chuya">chuya</tp:taxon-name-part></tp:taxon-name></italic>, ♂, holotype, MGCL, Tolima, Colombia <bold>18</bold><italic><tp:taxon-name><tp:taxon-name-part taxon-name-part-type="genus" reg="Cicadomorphus">C.</tp:taxon-name-part> <tp:taxon-name-part taxon-name-part-type="species" reg="falkasiska">falkasiska</tp:taxon-name-part></tp:taxon-name></italic>, ♂, holotype, MGCL, Oxapampa, Peru <bold>19</bold><italic><tp:taxon-name><tp:taxon-name-part taxon-name-part-type="genus" reg="Cicadomorphus">C.</tp:taxon-name-part> <tp:taxon-name-part taxon-name-part-type="species" reg="chicharra">chicharra</tp:taxon-name-part></tp:taxon-name></italic>, ♂, holotype, MGCL, San Rosa, Bolivia <bold>20</bold><italic><tp:taxon-name><tp:taxon-name-part taxon-name-part-type="genus" reg="Cicadoforma">C.</tp:taxon-name-part> <tp:taxon-name-part taxon-name-part-type="species" reg="vau-nigrum">vau-nigrum</tp:taxon-name-part></tp:taxon-name></italic>, ♀, CNC, El Junquito, Venezuela <bold>21</bold><italic><tp:taxon-name><tp:taxon-name-part taxon-name-part-type="genus" reg="Cicadoforma">C.</tp:taxon-name-part> <tp:taxon-name-part taxon-name-part-type="species" reg="ocelotus">ocelotus</tp:taxon-name-part></tp:taxon-name></italic>, ♀, paratype, MGCL, Santander, Colombia <bold>22</bold><italic><tp:taxon-name><tp:taxon-name-part taxon-name-part-type="genus" reg="Cicadomorphus">C.</tp:taxon-name-part> <tp:taxon-name-part taxon-name-part-type="species" reg="lilianae">lilianae</tp:taxon-name-part></tp:taxon-name></italic>, ♀, paratype, <bold>FSU</bold>, Zamora-Chinchipe, Ecuador <bold>23</bold><italic><tp:taxon-name><tp:taxon-name-part taxon-name-part-type="genus" reg="Cicadomorphus">C.</tp:taxon-name-part> <tp:taxon-name-part taxon-name-part-type="species" reg="chuya">chuya</tp:taxon-name-part></tp:taxon-name></italic>, ♀, paratype, MGCL, Cochabamba, Bolivia <bold>24</bold><italic><tp:taxon-name><tp:taxon-name-part taxon-name-part-type="genus" reg="Cicadomorphus">C.</tp:taxon-name-part> <tp:taxon-name-part taxon-name-part-type="species" reg="falkasiska">falkasiska</tp:taxon-name-part></tp:taxon-name></italic>, ♀, paratype, MGCL, Oxapampa, Peru <bold>25</bold><italic><tp:taxon-name><tp:taxon-name-part taxon-name-part-type="genus" reg="Cicadomorphus">C.</tp:taxon-name-part> <tp:taxon-name-part taxon-name-part-type="species" reg="falkasiska">falkasiska</tp:taxon-name-part></tp:taxon-name></italic>, ♀, paratype, MGCL, Junin, Peru.</p></caption><graphic xmlns:xlink="http://www.w3.org/1999/xlink" xlink:href="zookeys-985-071-g004.jpg" position="float" orientation="portrait" xlink:type="simple" id="oo_471604.jpg"><uri content-type="original_file" xlink:type="simple">https://binary.pensoft.net/fig/471604</uri></graphic></fig><fig id="F7" position="float" orientation="portrait"><object-id xmlns:xlink="http://www.w3.org/1999/xlink" content-type="doi" xlink:type="simple">10.3897/zookeys.985.51622.figures59-63</object-id><object-id xmlns:xlink="http://www.w3.org/1999/xlink" content-type="zenodo_dep_id" xlink:type="simple">4270814</object-id><object-id xmlns:xlink="http://www.w3.org/1999/xlink" content-type="arpha" xlink:type="simple">F9E368E7-5C11-5D68-B08F-E174E0E2B246</object-id><label>Figures 59–63.</label><caption><p>Male genitalia of <italic><tp:taxon-name><tp:taxon-name-part taxon-name-part-type="genus" reg="Cicadoforma">Cicadoforma</tp:taxon-name-part></tp:taxon-name></italic> and <italic><tp:taxon-name><tp:taxon-name-part taxon-name-part-type="genus" reg="Cicadomorphus">Cicadomorphus</tp:taxon-name-part></tp:taxon-name></italic> species <bold>59</bold><italic><tp:taxon-name><tp:taxon-name-part taxon-name-part-type="genus" reg="Cicadoforma">Cicadoforma</tp:taxon-name-part> <tp:taxon-name-part taxon-name-part-type="species" reg="ocelotus">ocelotus</tp:taxon-name-part></tp:taxon-name></italic>, holotype, MGCL, Santander, Colombia <bold>60</bold><italic><tp:taxon-name><tp:taxon-name-part taxon-name-part-type="genus" reg="Cicadomorphus">Cicadomorphus</tp:taxon-name-part> <tp:taxon-name-part taxon-name-part-type="species" reg="chuya">chuya</tp:taxon-name-part></tp:taxon-name></italic>, holotype, MGCL, Tolima, Colombia <bold>61</bold><italic><tp:taxon-name><tp:taxon-name-part taxon-name-part-type="genus" reg="Cicadomorphus">C.</tp:taxon-name-part> <tp:taxon-name-part taxon-name-part-type="species" reg="falkasiska">falkasiska</tp:taxon-name-part></tp:taxon-name></italic>, holotype, MGCL, Oxapampa, Peru <bold>62</bold><italic><tp:taxon-name><tp:taxon-name-part taxon-name-part-type="genus" reg="Cicadomorphus">C.</tp:taxon-name-part> <tp:taxon-name-part taxon-name-part-type="species" reg="lilianae">lilianae</tp:taxon-name-part></tp:taxon-name></italic>, holotype, MGCL, Napo, Ecuador <bold>63</bold><italic><tp:taxon-name><tp:taxon-name-part taxon-name-part-type="genus" reg="Cicadomorphus">C.</tp:taxon-name-part> <tp:taxon-name-part taxon-name-part-type="species" reg="chicharra">chicharra</tp:taxon-name-part></tp:taxon-name></italic>, holotype, MGCL, San Rosa, Bolivia.</p></caption><graphic xmlns:xlink="http://www.w3.org/1999/xlink" xlink:href="zookeys-985-071-g007.jpg" position="float" orientation="portrait" xlink:type="simple" id="oo_471607.jpg"><uri content-type="original_file" xlink:type="simple">https://binary.pensoft.net/fig/471607</uri></graphic></fig><fig id="F11" position="float" orientation="portrait"><object-id xmlns:xlink="http://www.w3.org/1999/xlink" content-type="doi" xlink:type="simple">10.3897/zookeys.985.51622.figures80-84</object-id><object-id xmlns:xlink="http://www.w3.org/1999/xlink" content-type="zenodo_dep_id" xlink:type="simple">4270790</object-id><object-id xmlns:xlink="http://www.w3.org/1999/xlink" content-type="arpha" xlink:type="simple">2F4C5C53-3438-5C19-AE8E-9A7F7665A446</object-id><label>Figures 80–84.</label><caption><p>Female genitalia of <italic><tp:taxon-name><tp:taxon-name-part taxon-name-part-type="genus" reg="Cicadoforma">Cicadoforma</tp:taxon-name-part></tp:taxon-name></italic> and <italic><tp:taxon-name><tp:taxon-name-part taxon-name-part-type="genus" reg="Cicadomorphus">Cicadomorphus</tp:taxon-name-part></tp:taxon-name></italic> species <bold>80</bold><italic><tp:taxon-name><tp:taxon-name-part taxon-name-part-type="genus" reg="Cicadoforma">Cicadoforma</tp:taxon-name-part> <tp:taxon-name-part taxon-name-part-type="species" reg="ocelotus">ocelotus</tp:taxon-name-part></tp:taxon-name></italic>, paratype, MGCL, Santander, Colombia <bold>81</bold><italic><tp:taxon-name><tp:taxon-name-part taxon-name-part-type="genus" reg="Cicadoforma">C.</tp:taxon-name-part> <tp:taxon-name-part taxon-name-part-type="species" reg="vau-nigrum">vau-nigrum</tp:taxon-name-part></tp:taxon-name></italic>, CNC, El Junquito, Venezuela <bold>82</bold><italic><tp:taxon-name><tp:taxon-name-part taxon-name-part-type="genus" reg="Cicadomorphus">Cicadomorphus</tp:taxon-name-part> <tp:taxon-name-part taxon-name-part-type="species" reg="lilianae">lilianae</tp:taxon-name-part></tp:taxon-name></italic>, paratype, FSU, Zamora-Chinchipe, Ecuador <bold>83</bold><italic><tp:taxon-name><tp:taxon-name-part taxon-name-part-type="genus" reg="Cicadomorphus">C.</tp:taxon-name-part> <tp:taxon-name-part taxon-name-part-type="species" reg="falkasiska">falkasiska</tp:taxon-name-part></tp:taxon-name></italic>, paratype, MGCL, Oxapampa, Peru <bold>84</bold><italic><tp:taxon-name><tp:taxon-name-part taxon-name-part-type="genus" reg="Cicadomorphus">C.</tp:taxon-name-part> <tp:taxon-name-part taxon-name-part-type="species" reg="chuya">chuya</tp:taxon-name-part></tp:taxon-name></italic>, paratype, MGCL, Cochabamba, Bolivia.</p></caption><graphic xmlns:xlink="http://www.w3.org/1999/xlink" xlink:href="zookeys-985-071-g011.jpg" position="float" orientation="portrait" xlink:type="simple" id="oo_471611.jpg"><uri content-type="original_file" xlink:type="simple">https://binary.pensoft.net/fig/471611</uri></graphic></fig><fig id="F14" position="float" orientation="portrait"><object-id xmlns:xlink="http://www.w3.org/1999/xlink" content-type="doi" xlink:type="simple">10.3897/zookeys.985.51622.figure92</object-id><object-id xmlns:xlink="http://www.w3.org/1999/xlink" content-type="zenodo_dep_id" xlink:type="simple">4270796</object-id><object-id xmlns:xlink="http://www.w3.org/1999/xlink" content-type="arpha" xlink:type="simple">CC2F2D60-DAC7-5728-9992-1468512D3E14</object-id><label>Figure 92.</label><caption><p>Distribution of examined specimens of the genera <italic><tp:taxon-name><tp:taxon-name-part taxon-name-part-type="genus" reg="Cicadoforma">Cicadoforma</tp:taxon-name-part></tp:taxon-name></italic> and <italic><tp:taxon-name><tp:taxon-name-part taxon-name-part-type="genus" reg="Cicadomorphus">Cicadomorphus</tp:taxon-name-part></tp:taxon-name></italic>.</p></caption><graphic xmlns:xlink="http://www.w3.org/1999/xlink" xlink:href="zookeys-985-071-g014.jpg" position="float" orientation="portrait" xlink:type="simple" id="oo_471614.jpg"><uri content-type="original_file" xlink:type="simple">https://binary.pensoft.net/fig/471614</uri></graphic></fig></tp:treatment-sec></tp:taxon-treatment>
