# Supplementary material for: Revision of the South American genus Gaujonia Dognin (Noctuidae, Pantheinae) with descriptions of five new genera and twenty-one new species
Source: Zookeys. 2020 Nov 5;985:71–126. doi: 10.3897/zookeys.985.51622 (PMC7661952; doi:10.3897/zookeys.985.51622)
Supplement: XML Treatment for Cicadomorphus chuya [file zookeys.985.51622-treatment6.xml]

<!DOCTYPE tp:taxon-treatment
  PUBLIC "-//TaxonX//DTD Taxonomic Treatment Publishing DTD v0 20100105//EN" "tax-treatment-NSO.dtd">
<tp:taxon-treatment xmlns:tp="http://www.plazi.org/taxpub"><tp:treatment-meta><kwd-group><label>Taxon classification</label><kwd><named-content xmlns:xlink="http://www.w3.org/1999/xlink" content-type="kingdom">Animalia</named-content></kwd><kwd><named-content xmlns:xlink="http://www.w3.org/1999/xlink" content-type="order">Lepidoptera</named-content></kwd><kwd><named-content xmlns:xlink="http://www.w3.org/1999/xlink" content-type="family">Noctuidae</named-content></kwd></kwd-group><mixed-citation publication-type="journal"><person-group><name><surname>Martinez</surname><given-names>Jose I.</given-names></name></person-group><article-title>Revision of the South American genus <italic><tp:taxon-name><tp:taxon-name-part taxon-name-part-type="genus" reg="Gaujonia">Gaujonia</tp:taxon-name-part></tp:taxon-name></italic> Dognin (<tp:taxon-name><tp:taxon-name-part taxon-name-part-type="family">Noctuidae</tp:taxon-name-part></tp:taxon-name>, <tp:taxon-name><tp:taxon-name-part taxon-name-part-type="subfamily">Pantheinae</tp:taxon-name-part></tp:taxon-name>) with descriptions of five new genera and twenty-one new species</article-title><source>Zookeys</source><day>05</day><month>11</month><year>2020</year><volume>985</volume><fpage>71</fpage><lpage>126</lpage><pub-id pub-id-type="doi">10.3897/zookeys.985.51622</pub-id></mixed-citation></tp:treatment-meta><tp:nomenclature><tp:taxon-name><object-id xmlns:xlink="http://www.w3.org/1999/xlink" content-type="arpha" xlink:type="simple">B32B3358-D4A9-58C8-B875-2757B7002B27</object-id>
              <tp:taxon-name-part taxon-name-part-type="genus" reg="Cicadomorphus">Cicadomorphus</tp:taxon-name-part>
              <tp:taxon-name-part taxon-name-part-type="species" reg="chuya">chuya</tp:taxon-name-part>
              <object-id xmlns:xlink="http://www.w3.org/1999/xlink" content-type="zoobank" xlink:type="simple">http://zoobank.org/8A73E98E-2A87-4369-856C-5301675C5566</object-id>
            </tp:taxon-name><tp:taxon-status xmlns:xlink="http://www.w3.org/1999/xlink" xlink:type="simple">sp. nov.</tp:taxon-status><xref ref-type="fig" rid="F4">Figs 17</xref><xref ref-type="fig" rid="F4">, 23</xref><xref ref-type="fig" rid="F7">, 60</xref><xref ref-type="fig" rid="F11">, 84</xref><xref ref-type="fig" rid="F14">, 92</xref></tp:nomenclature><tp:treatment-sec sec-type="type material" id="SECID0ERSBG"><title>Type material.</title><p><bold><italic>Holotype</italic></bold> ♂, <bold>Colombia</bold>: Colombia, Tolima, Nevado del Tolima, <named-content xmlns:xlink="http://www.w3.org/1999/xlink" content-type="dwc:verbatimCoordinates" xlink:type="simple"><named-content content-type="geo-json" specific-use="{&#34;type&#34;:&#34;Point&#34;,&#34;coordinates&#34;:[-75.326667,4.605556]}" id="NCID0EBTBG" xlink:type="simple">4°36'20’’N, 75°19'36’’W</named-content></named-content>, 2850 m, 08–11.XII.2013, leg. Victor Sinyaev &amp; Mildred Márquez / UF, FLMNH, MGCL 1049072, deposited in MGCL. <bold><italic>Paratypes</italic></bold> (5 ♂, 1 ♀, MGCL): <bold>Colombia</bold>: Colombia, Santander, km 23 rd. Barbosa – Arcabuco, <named-content xmlns:xlink="http://www.w3.org/1999/xlink" content-type="dwc:verbatimCoordinates" xlink:type="simple"><named-content content-type="geo-json" specific-use="{&#34;type&#34;:&#34;Point&#34;,&#34;coordinates&#34;:[-73.503889,5.820556]}" id="NCID0EOTBG" xlink:type="simple">5°49'14’’N, 73°30'14’’W</named-content></named-content>, 18–22.IX.2014, 2360 m, leg. V. Sinyaev &amp; M. Márquez (1 ♂); <bold>Peru</bold>: Peru, Department Cuzco, Manu Park, San Pedro, 1800 m, III.1997, local people leg. (4 ♂); <bold>Bolivia</bold>: Bolivia, Cochabamba, Sierra Siberia, <named-content xmlns:xlink="http://www.w3.org/1999/xlink" content-type="dwc:verbatimCoordinates" xlink:type="simple"><named-content content-type="geo-json" specific-use="{&#34;type&#34;:&#34;Point&#34;,&#34;coordinates&#34;:[-64.680000,-16.805000]}" id="NCID0E1TBG" xlink:type="simple">16°48,3'S, 64°40,8'W</named-content></named-content>, 01–02.XI.2010, H = 3060 m, leg. Viktor Sinyaev &amp; Oleg Romanov (1 ♀).</p></tp:treatment-sec><tp:treatment-sec sec-type="etymology" id="SECID0E6TBG"><title>Etymology.</title><p><italic>Ch’uya</italic> means pure, transparent, or glassy in the Quechua language.</p></tp:treatment-sec><tp:treatment-sec sec-type="diagnosis" id="SECID0EHUBG"><title>Diagnosis.</title><p>Although <italic><tp:taxon-name><tp:taxon-name-part taxon-name-part-type="genus" reg="Cicadomorphus">Cicadomorphus</tp:taxon-name-part> <tp:taxon-name-part taxon-name-part-type="species" reg="chuya">chuya</tp:taxon-name-part></tp:taxon-name></italic> shares some characters with <italic><tp:taxon-name><tp:taxon-name-part taxon-name-part-type="genus" reg="Cicadomorphus">C.</tp:taxon-name-part> <tp:taxon-name-part taxon-name-part-type="species" reg="chicharra">chicharra</tp:taxon-name-part></tp:taxon-name></italic>, it is easy to distinguish by wing pattern; <italic><tp:taxon-name><tp:taxon-name-part taxon-name-part-type="genus" reg="Cicadomorphus">C.</tp:taxon-name-part> <tp:taxon-name-part taxon-name-part-type="species" reg="chuya">chuya</tp:taxon-name-part></tp:taxon-name></italic> is the only species that has both the terminal and subterminal lines serrated. In addition, the genitalia have the lobe reduced, and the juxta is pentagonal-shaped. The base of the lobe opens externally diagonally from the tornus to the cucullus.</p></tp:treatment-sec><tp:treatment-sec sec-type="description" id="SECID0EOVBG"><title>Description.</title><p><bold><italic>Head</italic>.</bold> Third segment of palp divided with upper side black, underside white, but white areas with a few brown spots; antenna dark brown basally, distal segments paler. <bold><italic>Thorax</italic>.</bold> Whitish yellow coated with small black dots dorsally. <bold><italic>Wings</italic>.</bold> Pattern in both sexes well defined and visible; forewing length: male 22–24 mm; female 29–31 mm; forewing whitish yellow with pattern somewhat blurred; nearly all lines visible and slightly blurred with exception of postmedial line, which is formed by black dots on wing veins plus some dispersed scales; subterminal and terminal lines zigzag; reniform spot relatively wide, outline poorly defined; orbicular spot medium sized and elongate; hindwing hyaline with yellow scales on fringe paler than thorax; wing veins darkened. <bold><italic>Leg.</italic></bold> Prothoracic and mesothoracic legs whitish yellow with two patches of brown scales on femur. <bold><italic>Abdomen</italic>.</bold> Dorsally gray, black, and whitish yellow tufts in middle segment with A1 and A3 whitish yellow; whitish yellow ventrally. <bold><italic>Male genitalia</italic>.</bold> Cucullar region wider close to apex; lobe small, almost completely covered by long setae from middle of costal margin to lobe; tooth-like protuberance barely visible; lobe diagonal to tornus of valva; saccular region relatively short with tip of process just touching tooth-like protuberance externally; saccus thin, rhomboid shaped; juxta pentagonal shaped; tegumen narrow with a small hood on base of uncus; aedeagus short and wide; opening to vesica square shaped ventrally; vesica tapered, with a large band of spines. <bold><italic>Female genitalia</italic></bold>. Anal papilla square shaped with short setae; posterior apophysis almost same size as anal papilla; anterior apophysis short; sterigma V-shaped, lightly sclerotized, above ostium; ductus bursae wide posteriorly, narrow toward appendix bursae; appendix bursae ¼ × shorter than corpus bursae; corpus bursae semi-transparent.</p></tp:treatment-sec><tp:treatment-sec sec-type="Immature stages" id="SECID0EPWBG"><title>Immature stages.</title><p>Unknown.</p></tp:treatment-sec><tp:treatment-sec sec-type="distribution" id="SECID0EUWBG"><title>Distribution.</title><p>Males were found in Colombia and Peru, whereas the female was found in Bolivia, all in deciduous forest habitats at moderate to high elevations from 1800–3000 m (Fig. <xref ref-type="fig" rid="F14">92</xref>).</p></tp:treatment-sec><tp:treatment-sec sec-type="biology" id="SECID0E5WBG"><title>Biology.</title><p>Unknown.</p></tp:treatment-sec><tp:treatment-sec sec-type="remarks" id="SECID0EDXBG"><title>Remarks.</title><p>The holotype is in near perfect condition (Fig. <xref ref-type="fig" rid="F4">17</xref>) with only the right hindwing slightly bent inwards at the posterior margin. The female is missing the left antenna, otherwise the specimen is complete. The palpi in the female are broken, but still attached to the mouth parts. The female was originally thought to be a different species; however, the DNA match with the male of <italic><tp:taxon-name><tp:taxon-name-part taxon-name-part-type="genus" reg="Cicadomorphus">Cicadomorphus</tp:taxon-name-part> <tp:taxon-name-part taxon-name-part-type="species" reg="chuya">chuya</tp:taxon-name-part></tp:taxon-name></italic>.</p><fig id="F5" position="float" orientation="portrait"><object-id xmlns:xlink="http://www.w3.org/1999/xlink" content-type="doi" xlink:type="simple">10.3897/zookeys.985.51622.figures26-42</object-id><object-id xmlns:xlink="http://www.w3.org/1999/xlink" content-type="zenodo_dep_id" xlink:type="simple">4270810</object-id><object-id xmlns:xlink="http://www.w3.org/1999/xlink" content-type="arpha" xlink:type="simple">83C58540-DCF4-5E11-A0CB-94B6B0C7D682</object-id><label>Figures 26–42.</label><caption><p>Adult habitus of <italic><tp:taxon-name><tp:taxon-name-part taxon-name-part-type="genus" reg="Gaujonia">Gaujonia</tp:taxon-name-part></tp:taxon-name></italic>, <italic><tp:taxon-name><tp:taxon-name-part taxon-name-part-type="genus" reg="Gaujoptera">Gaujoptera</tp:taxon-name-part></tp:taxon-name></italic>, and <italic><tp:taxon-name><tp:taxon-name-part taxon-name-part-type="genus" reg="Millerana">Millerana</tp:taxon-name-part></tp:taxon-name></italic> species <bold>26</bold><italic><tp:taxon-name><tp:taxon-name-part taxon-name-part-type="genus" reg="Gaujonia">Gaujonia</tp:taxon-name-part> <tp:taxon-name-part taxon-name-part-type="species" reg="arbosi">arbosi</tp:taxon-name-part></tp:taxon-name></italic>, ♂, MGCL, Napo, Ecuador <bold>27</bold><italic><tp:taxon-name><tp:taxon-name-part taxon-name-part-type="genus" reg="Gaujonia">G.</tp:taxon-name-part> <tp:taxon-name-part taxon-name-part-type="species" reg="bichu">bichu</tp:taxon-name-part></tp:taxon-name></italic>, ♂, holotype, FSU, Zamora-Chinchipe, Ecuador <bold>28</bold><italic><tp:taxon-name><tp:taxon-name-part taxon-name-part-type="genus" reg="Gaujonia">G.</tp:taxon-name-part> <tp:taxon-name-part taxon-name-part-type="species" reg="bichu">bichu</tp:taxon-name-part></tp:taxon-name></italic>, ♂, paratype, FSU, Loja, Ecuador <bold>29</bold><italic><tp:taxon-name><tp:taxon-name-part taxon-name-part-type="genus" reg="Gaujonia">G.</tp:taxon-name-part> <tp:taxon-name-part taxon-name-part-type="species" reg="chiqyaq">chiqyaq</tp:taxon-name-part></tp:taxon-name></italic>, ♂, paratype, MGCL, Marinio, Colombia <bold>30</bold><italic><tp:taxon-name><tp:taxon-name-part taxon-name-part-type="genus" reg="Gaujonia">G.</tp:taxon-name-part> <tp:taxon-name-part taxon-name-part-type="species" reg="kanakusika">kanakusika</tp:taxon-name-part></tp:taxon-name></italic>, ♂, holotype, MGCL, Cundinamarca, Colombia <bold>31</bold><italic><tp:taxon-name><tp:taxon-name-part taxon-name-part-type="genus" reg="Gaujonia">G.</tp:taxon-name-part> <tp:taxon-name-part taxon-name-part-type="species" reg="sourakovi">sourakovi</tp:taxon-name-part></tp:taxon-name></italic>, ♂, holotype, MGCL, Cusco, Peru <bold>32</bold><italic><tp:taxon-name><tp:taxon-name-part taxon-name-part-type="genus" reg="Gaujonia">G.</tp:taxon-name-part> <tp:taxon-name-part taxon-name-part-type="species" reg="arbosi">arbosi</tp:taxon-name-part></tp:taxon-name></italic>, ♀, MGCL, Napo, Ecuador <bold>33</bold><italic><tp:taxon-name><tp:taxon-name-part taxon-name-part-type="genus" reg="Gaujonia">G.</tp:taxon-name-part> <tp:taxon-name-part taxon-name-part-type="species" reg="chiqyaq">chiqyaq</tp:taxon-name-part></tp:taxon-name></italic>, ♀, holotype, MGCL, Marinio, Colombia <bold>34</bold><italic><tp:taxon-name><tp:taxon-name-part taxon-name-part-type="genus" reg="Gaujonia">G.</tp:taxon-name-part> <tp:taxon-name-part taxon-name-part-type="species" reg="kanakusika">kanakusika</tp:taxon-name-part></tp:taxon-name></italic>, ♀, paratype, MGCL, Cundinamarca, Colombia <bold>35</bold><italic><tp:taxon-name><tp:taxon-name-part taxon-name-part-type="genus" reg="Gaujoptera">Gaujoptera</tp:taxon-name-part> <tp:taxon-name-part taxon-name-part-type="species" reg="amsa">amsa</tp:taxon-name-part></tp:taxon-name></italic>, ♂, holotype, MGCL, Cotapata, Bolivia <bold>36</bold><italic><tp:taxon-name><tp:taxon-name-part taxon-name-part-type="genus" reg="Gaujoptera">G.</tp:taxon-name-part> <tp:taxon-name-part taxon-name-part-type="species" reg="amsa">amsa</tp:taxon-name-part></tp:taxon-name></italic>, ♂, paratype, MGCL, Junin, Peru <bold>37</bold><italic><tp:taxon-name><tp:taxon-name-part taxon-name-part-type="genus" reg="Millerana">Millerana</tp:taxon-name-part> <tp:taxon-name-part taxon-name-part-type="species" reg="arbosioides">arbosioides</tp:taxon-name-part></tp:taxon-name></italic>, ♂, MGCL, Carchi, Ecuador <bold>38</bold><italic><tp:taxon-name><tp:taxon-name-part taxon-name-part-type="genus" reg="Millerana">M.</tp:taxon-name-part> <tp:taxon-name-part taxon-name-part-type="species" reg="austini">austini</tp:taxon-name-part></tp:taxon-name></italic>, ♂, holotype, CUIC, Cotopaxi, Ecuador <bold>39</bold><italic><tp:taxon-name><tp:taxon-name-part taxon-name-part-type="genus" reg="Millerana">M.</tp:taxon-name-part> <tp:taxon-name-part taxon-name-part-type="species" reg="matthewsae">matthewsae</tp:taxon-name-part></tp:taxon-name></italic>, ♂, holotype, MGCL, Ancash, Peru <bold>40</bold><italic><tp:taxon-name><tp:taxon-name-part taxon-name-part-type="genus" reg="Millerana">M.</tp:taxon-name-part> <tp:taxon-name-part taxon-name-part-type="species" reg="cundinamarquensis">cundinamarquensis</tp:taxon-name-part></tp:taxon-name></italic>, ♂, holotype, MGCL, Cundinamarca, Colombia <bold>41</bold><italic><tp:taxon-name><tp:taxon-name-part taxon-name-part-type="genus" reg="Millerana">M.</tp:taxon-name-part> <tp:taxon-name-part taxon-name-part-type="species" reg="tigrina">tigrina</tp:taxon-name-part></tp:taxon-name></italic>, ♂, holotype, MGCL, Carchi, Ecuador <bold>42</bold><italic><tp:taxon-name><tp:taxon-name-part taxon-name-part-type="genus" reg="Millerana">M.</tp:taxon-name-part> <tp:taxon-name-part taxon-name-part-type="species" reg="cajas">cajas</tp:taxon-name-part></tp:taxon-name></italic>, ♂, holotype, MGCL, Azuay, Ecuador.</p></caption><graphic xmlns:xlink="http://www.w3.org/1999/xlink" xlink:href="zookeys-985-071-g005.jpg" position="float" orientation="portrait" xlink:type="simple" id="oo_471605.jpg"><uri content-type="original_file" xlink:type="simple">https://binary.pensoft.net/fig/471605</uri></graphic></fig></tp:treatment-sec><tp:treatment-sec><!--Section generated to contain objects referenced in tp:taxon-treatment.--><fig id="F4" position="float" orientation="portrait"><object-id xmlns:xlink="http://www.w3.org/1999/xlink" content-type="doi" xlink:type="simple">10.3897/zookeys.985.51622.figures12-25</object-id><object-id xmlns:xlink="http://www.w3.org/1999/xlink" content-type="zenodo_dep_id" xlink:type="simple">4270808</object-id><object-id xmlns:xlink="http://www.w3.org/1999/xlink" content-type="arpha" xlink:type="simple">16CF4609-194E-59E0-88FF-BF02C4F1BEA7</object-id><label>Figures 12–25.</label><caption><p>Adult habitus of <italic><tp:taxon-name><tp:taxon-name-part taxon-name-part-type="genus" reg="Cicadoforma">Cicadoforma</tp:taxon-name-part></tp:taxon-name></italic> and <italic><tp:taxon-name><tp:taxon-name-part taxon-name-part-type="genus" reg="Cicadomorphus">Cicadomorphus</tp:taxon-name-part></tp:taxon-name></italic> species <bold>12</bold><italic><tp:taxon-name><tp:taxon-name-part taxon-name-part-type="genus" reg="Cicadoforma">Cicadoforma</tp:taxon-name-part> <tp:taxon-name-part taxon-name-part-type="species" reg="vau-nigrum">vau-nigrum</tp:taxon-name-part></tp:taxon-name></italic>, ♂, CNC, Tovar, Venezuela <bold>13</bold><italic><tp:taxon-name><tp:taxon-name-part taxon-name-part-type="genus" reg="Cicadoforma">C.</tp:taxon-name-part> <tp:taxon-name-part taxon-name-part-type="species" reg="ocelotus">ocelotus</tp:taxon-name-part></tp:taxon-name></italic>, ♂, holotype, MGCL, Santander, Colombia <bold>14</bold><italic><tp:taxon-name><tp:taxon-name-part taxon-name-part-type="genus" reg="Cicadoforma">C.</tp:taxon-name-part> <tp:taxon-name-part taxon-name-part-type="species" reg="ocelotus">ocelotus</tp:taxon-name-part></tp:taxon-name></italic>, ♂, paratype, MGCL, Boyacá, Colombia <bold>15</bold><italic><tp:taxon-name><tp:taxon-name-part taxon-name-part-type="genus" reg="Cicadoforma">C.</tp:taxon-name-part> <tp:taxon-name-part taxon-name-part-type="species" reg="ocelotus">ocelotus</tp:taxon-name-part></tp:taxon-name></italic>, ♂, paratype, MGCL, Quindío, Colombia <bold>16</bold><italic><tp:taxon-name><tp:taxon-name-part taxon-name-part-type="genus" reg="Cicadomorphus">Cicadomorphus</tp:taxon-name-part> <tp:taxon-name-part taxon-name-part-type="species" reg="lilianae">lilianae</tp:taxon-name-part></tp:taxon-name></italic>, ♂, holotype, MGCL, Napo, Ecuador <bold>17</bold><italic><tp:taxon-name><tp:taxon-name-part taxon-name-part-type="genus" reg="Cicadomorphus">C.</tp:taxon-name-part> <tp:taxon-name-part taxon-name-part-type="species" reg="chuya">chuya</tp:taxon-name-part></tp:taxon-name></italic>, ♂, holotype, MGCL, Tolima, Colombia <bold>18</bold><italic><tp:taxon-name><tp:taxon-name-part taxon-name-part-type="genus" reg="Cicadomorphus">C.</tp:taxon-name-part> <tp:taxon-name-part taxon-name-part-type="species" reg="falkasiska">falkasiska</tp:taxon-name-part></tp:taxon-name></italic>, ♂, holotype, MGCL, Oxapampa, Peru <bold>19</bold><italic><tp:taxon-name><tp:taxon-name-part taxon-name-part-type="genus" reg="Cicadomorphus">C.</tp:taxon-name-part> <tp:taxon-name-part taxon-name-part-type="species" reg="chicharra">chicharra</tp:taxon-name-part></tp:taxon-name></italic>, ♂, holotype, MGCL, San Rosa, Bolivia <bold>20</bold><italic><tp:taxon-name><tp:taxon-name-part taxon-name-part-type="genus" reg="Cicadoforma">C.</tp:taxon-name-part> <tp:taxon-name-part taxon-name-part-type="species" reg="vau-nigrum">vau-nigrum</tp:taxon-name-part></tp:taxon-name></italic>, ♀, CNC, El Junquito, Venezuela <bold>21</bold><italic><tp:taxon-name><tp:taxon-name-part taxon-name-part-type="genus" reg="Cicadoforma">C.</tp:taxon-name-part> <tp:taxon-name-part taxon-name-part-type="species" reg="ocelotus">ocelotus</tp:taxon-name-part></tp:taxon-name></italic>, ♀, paratype, MGCL, Santander, Colombia <bold>22</bold><italic><tp:taxon-name><tp:taxon-name-part taxon-name-part-type="genus" reg="Cicadomorphus">C.</tp:taxon-name-part> <tp:taxon-name-part taxon-name-part-type="species" reg="lilianae">lilianae</tp:taxon-name-part></tp:taxon-name></italic>, ♀, paratype, <bold>FSU</bold>, Zamora-Chinchipe, Ecuador <bold>23</bold><italic><tp:taxon-name><tp:taxon-name-part taxon-name-part-type="genus" reg="Cicadomorphus">C.</tp:taxon-name-part> <tp:taxon-name-part taxon-name-part-type="species" reg="chuya">chuya</tp:taxon-name-part></tp:taxon-name></italic>, ♀, paratype, MGCL, Cochabamba, Bolivia <bold>24</bold><italic><tp:taxon-name><tp:taxon-name-part taxon-name-part-type="genus" reg="Cicadomorphus">C.</tp:taxon-name-part> <tp:taxon-name-part taxon-name-part-type="species" reg="falkasiska">falkasiska</tp:taxon-name-part></tp:taxon-name></italic>, ♀, paratype, MGCL, Oxapampa, Peru <bold>25</bold><italic><tp:taxon-name><tp:taxon-name-part taxon-name-part-type="genus" reg="Cicadomorphus">C.</tp:taxon-name-part> <tp:taxon-name-part taxon-name-part-type="species" reg="falkasiska">falkasiska</tp:taxon-name-part></tp:taxon-name></italic>, ♀, paratype, MGCL, Junin, Peru.</p></caption><graphic xmlns:xlink="http://www.w3.org/1999/xlink" xlink:href="zookeys-985-071-g004.jpg" position="float" orientation="portrait" xlink:type="simple" id="oo_471604.jpg"><uri content-type="original_file" xlink:type="simple">https://binary.pensoft.net/fig/471604</uri></graphic></fig><fig id="F7" position="float" orientation="portrait"><object-id xmlns:xlink="http://www.w3.org/1999/xlink" content-type="doi" xlink:type="simple">10.3897/zookeys.985.51622.figures59-63</object-id><object-id xmlns:xlink="http://www.w3.org/1999/xlink" content-type="zenodo_dep_id" xlink:type="simple">4270814</object-id><object-id xmlns:xlink="http://www.w3.org/1999/xlink" content-type="arpha" xlink:type="simple">F9E368E7-5C11-5D68-B08F-E174E0E2B246</object-id><label>Figures 59–63.</label><caption><p>Male genitalia of <italic><tp:taxon-name><tp:taxon-name-part taxon-name-part-type="genus" reg="Cicadoforma">Cicadoforma</tp:taxon-name-part></tp:taxon-name></italic> and <italic><tp:taxon-name><tp:taxon-name-part taxon-name-part-type="genus" reg="Cicadomorphus">Cicadomorphus</tp:taxon-name-part></tp:taxon-name></italic> species <bold>59</bold><italic><tp:taxon-name><tp:taxon-name-part taxon-name-part-type="genus" reg="Cicadoforma">Cicadoforma</tp:taxon-name-part> <tp:taxon-name-part taxon-name-part-type="species" reg="ocelotus">ocelotus</tp:taxon-name-part></tp:taxon-name></italic>, holotype, MGCL, Santander, Colombia <bold>60</bold><italic><tp:taxon-name><tp:taxon-name-part taxon-name-part-type="genus" reg="Cicadomorphus">Cicadomorphus</tp:taxon-name-part> <tp:taxon-name-part taxon-name-part-type="species" reg="chuya">chuya</tp:taxon-name-part></tp:taxon-name></italic>, holotype, MGCL, Tolima, Colombia <bold>61</bold><italic><tp:taxon-name><tp:taxon-name-part taxon-name-part-type="genus" reg="Cicadomorphus">C.</tp:taxon-name-part> <tp:taxon-name-part taxon-name-part-type="species" reg="falkasiska">falkasiska</tp:taxon-name-part></tp:taxon-name></italic>, holotype, MGCL, Oxapampa, Peru <bold>62</bold><italic><tp:taxon-name><tp:taxon-name-part taxon-name-part-type="genus" reg="Cicadomorphus">C.</tp:taxon-name-part> <tp:taxon-name-part taxon-name-part-type="species" reg="lilianae">lilianae</tp:taxon-name-part></tp:taxon-name></italic>, holotype, MGCL, Napo, Ecuador <bold>63</bold><italic><tp:taxon-name><tp:taxon-name-part taxon-name-part-type="genus" reg="Cicadomorphus">C.</tp:taxon-name-part> <tp:taxon-name-part taxon-name-part-type="species" reg="chicharra">chicharra</tp:taxon-name-part></tp:taxon-name></italic>, holotype, MGCL, San Rosa, Bolivia.</p></caption><graphic xmlns:xlink="http://www.w3.org/1999/xlink" xlink:href="zookeys-985-071-g007.jpg" position="float" orientation="portrait" xlink:type="simple" id="oo_471607.jpg"><uri content-type="original_file" xlink:type="simple">https://binary.pensoft.net/fig/471607</uri></graphic></fig><fig id="F11" position="float" orientation="portrait"><object-id xmlns:xlink="http://www.w3.org/1999/xlink" content-type="doi" xlink:type="simple">10.3897/zookeys.985.51622.figures80-84</object-id><object-id xmlns:xlink="http://www.w3.org/1999/xlink" content-type="zenodo_dep_id" xlink:type="simple">4270790</object-id><object-id xmlns:xlink="http://www.w3.org/1999/xlink" content-type="arpha" xlink:type="simple">2F4C5C53-3438-5C19-AE8E-9A7F7665A446</object-id><label>Figures 80–84.</label><caption><p>Female genitalia of <italic><tp:taxon-name><tp:taxon-name-part taxon-name-part-type="genus" reg="Cicadoforma">Cicadoforma</tp:taxon-name-part></tp:taxon-name></italic> and <italic><tp:taxon-name><tp:taxon-name-part taxon-name-part-type="genus" reg="Cicadomorphus">Cicadomorphus</tp:taxon-name-part></tp:taxon-name></italic> species <bold>80</bold><italic><tp:taxon-name><tp:taxon-name-part taxon-name-part-type="genus" reg="Cicadoforma">Cicadoforma</tp:taxon-name-part> <tp:taxon-name-part taxon-name-part-type="species" reg="ocelotus">ocelotus</tp:taxon-name-part></tp:taxon-name></italic>, paratype, MGCL, Santander, Colombia <bold>81</bold><italic><tp:taxon-name><tp:taxon-name-part taxon-name-part-type="genus" reg="Cicadoforma">C.</tp:taxon-name-part> <tp:taxon-name-part taxon-name-part-type="species" reg="vau-nigrum">vau-nigrum</tp:taxon-name-part></tp:taxon-name></italic>, CNC, El Junquito, Venezuela <bold>82</bold><italic><tp:taxon-name><tp:taxon-name-part taxon-name-part-type="genus" reg="Cicadomorphus">Cicadomorphus</tp:taxon-name-part> <tp:taxon-name-part taxon-name-part-type="species" reg="lilianae">lilianae</tp:taxon-name-part></tp:taxon-name></italic>, paratype, FSU, Zamora-Chinchipe, Ecuador <bold>83</bold><italic><tp:taxon-name><tp:taxon-name-part taxon-name-part-type="genus" reg="Cicadomorphus">C.</tp:taxon-name-part> <tp:taxon-name-part taxon-name-part-type="species" reg="falkasiska">falkasiska</tp:taxon-name-part></tp:taxon-name></italic>, paratype, MGCL, Oxapampa, Peru <bold>84</bold><italic><tp:taxon-name><tp:taxon-name-part taxon-name-part-type="genus" reg="Cicadomorphus">C.</tp:taxon-name-part> <tp:taxon-name-part taxon-name-part-type="species" reg="chuya">chuya</tp:taxon-name-part></tp:taxon-name></italic>, paratype, MGCL, Cochabamba, Bolivia.</p></caption><graphic xmlns:xlink="http://www.w3.org/1999/xlink" xlink:href="zookeys-985-071-g011.jpg" position="float" orientation="portrait" xlink:type="simple" id="oo_471611.jpg"><uri content-type="original_file" xlink:type="simple">https://binary.pensoft.net/fig/471611</uri></graphic></fig><fig id="F14" position="float" orientation="portrait"><object-id xmlns:xlink="http://www.w3.org/1999/xlink" content-type="doi" xlink:type="simple">10.3897/zookeys.985.51622.figure92</object-id><object-id xmlns:xlink="http://www.w3.org/1999/xlink" content-type="zenodo_dep_id" xlink:type="simple">4270796</object-id><object-id xmlns:xlink="http://www.w3.org/1999/xlink" content-type="arpha" xlink:type="simple">CC2F2D60-DAC7-5728-9992-1468512D3E14</object-id><label>Figure 92.</label><caption><p>Distribution of examined specimens of the genera <italic><tp:taxon-name><tp:taxon-name-part taxon-name-part-type="genus" reg="Cicadoforma">Cicadoforma</tp:taxon-name-part></tp:taxon-name></italic> and <italic><tp:taxon-name><tp:taxon-name-part taxon-name-part-type="genus" reg="Cicadomorphus">Cicadomorphus</tp:taxon-name-part></tp:taxon-name></italic>.</p></caption><graphic xmlns:xlink="http://www.w3.org/1999/xlink" xlink:href="zookeys-985-071-g014.jpg" position="float" orientation="portrait" xlink:type="simple" id="oo_471614.jpg"><uri content-type="original_file" xlink:type="simple">https://binary.pensoft.net/fig/471614</uri></graphic></fig></tp:treatment-sec></tp:taxon-treatment>
