# Supplementary material for: Revision of the South American genus Gaujonia Dognin (Noctuidae, Pantheinae) with descriptions of five new genera and twenty-one new species
Source: Zookeys. 2020 Nov 5;985:71–126. doi: 10.3897/zookeys.985.51622 (PMC7661952; doi:10.3897/zookeys.985.51622)
Supplement: XML Treatment for Cicadomorphus falkasiska [file zookeys.985.51622-treatment7.xml]

<!DOCTYPE tp:taxon-treatment
  PUBLIC "-//TaxonX//DTD Taxonomic Treatment Publishing DTD v0 20100105//EN" "tax-treatment-NSO.dtd">
<tp:taxon-treatment xmlns:tp="http://www.plazi.org/taxpub"><tp:treatment-meta><kwd-group><label>Taxon classification</label><kwd><named-content xmlns:xlink="http://www.w3.org/1999/xlink" content-type="kingdom">Animalia</named-content></kwd><kwd><named-content xmlns:xlink="http://www.w3.org/1999/xlink" content-type="order">Lepidoptera</named-content></kwd><kwd><named-content xmlns:xlink="http://www.w3.org/1999/xlink" content-type="family">Noctuidae</named-content></kwd></kwd-group><mixed-citation publication-type="journal"><person-group><name><surname>Martinez</surname><given-names>Jose I.</given-names></name></person-group><article-title>Revision of the South American genus <italic><tp:taxon-name><tp:taxon-name-part taxon-name-part-type="genus" reg="Gaujonia">Gaujonia</tp:taxon-name-part></tp:taxon-name></italic> Dognin (<tp:taxon-name><tp:taxon-name-part taxon-name-part-type="family">Noctuidae</tp:taxon-name-part></tp:taxon-name>, <tp:taxon-name><tp:taxon-name-part taxon-name-part-type="subfamily">Pantheinae</tp:taxon-name-part></tp:taxon-name>) with descriptions of five new genera and twenty-one new species</article-title><source>Zookeys</source><day>05</day><month>11</month><year>2020</year><volume>985</volume><fpage>71</fpage><lpage>126</lpage><pub-id pub-id-type="doi">10.3897/zookeys.985.51622</pub-id></mixed-citation></tp:treatment-meta><tp:nomenclature><tp:taxon-name><object-id xmlns:xlink="http://www.w3.org/1999/xlink" content-type="arpha" xlink:type="simple">3AB0F17E-52EB-5263-B50F-9629138DC35E</object-id>
              <tp:taxon-name-part taxon-name-part-type="genus" reg="Cicadomorphus">Cicadomorphus</tp:taxon-name-part>
              <tp:taxon-name-part taxon-name-part-type="species" reg="falkasiska">falkasiska</tp:taxon-name-part>
              <object-id xmlns:xlink="http://www.w3.org/1999/xlink" content-type="zoobank" xlink:type="simple">http://zoobank.org/894304E1-B33B-44CC-9E71-F22AA0D09ED2</object-id>
            </tp:taxon-name><tp:taxon-status xmlns:xlink="http://www.w3.org/1999/xlink" xlink:type="simple">sp. nov.</tp:taxon-status><xref ref-type="fig" rid="F2">Figs 3</xref><xref ref-type="fig" rid="F4">, 18</xref><xref ref-type="fig" rid="F4">, 24</xref><xref ref-type="fig" rid="F4">, 25</xref><xref ref-type="fig" rid="F7">, 61</xref><xref ref-type="fig" rid="F11">, 83</xref><xref ref-type="fig" rid="F13">, 91A</xref><xref ref-type="fig" rid="F14">, 92</xref></tp:nomenclature><tp:treatment-sec sec-type="type material" id="SECID0EACAI"><title>Type material.</title><p><bold><italic>Holotype</italic></bold> ♂, <bold>Peru</bold>: Peru, Oxapampa near Villa Rica, 2700 m, 21 Feb. 2018, coll. Falk Zahlaus / reared with <italic><tp:taxon-name><tp:taxon-name-part taxon-name-part-type="genus" reg="Quercus">Quercus</tp:taxon-name-part> <tp:taxon-name-part taxon-name-part-type="species" reg="aquifolioides">aquifolioides</tp:taxon-name-part></tp:taxon-name></italic> &amp; <italic><tp:taxon-name><tp:taxon-name-part taxon-name-part-type="genus" reg="Prunus">Prunus</tp:taxon-name-part> <tp:taxon-name-part taxon-name-part-type="species" reg="laurocerasus">laurocerasus</tp:taxon-name-part></tp:taxon-name></italic> / UF, FLMNH, MGCL 1049146. DNA voucher MGCL-NOC-65346 deposited in MGCL. <bold><italic>Paratypes</italic></bold> (4 ♂, 3 ♀, MGCL) : <bold>Peru</bold>: same collecting data as holotype (2 ♂, 1 ♀); Peru-Pasco 9 km on 310° from Yapi, H = 2470 m, <named-content xmlns:xlink="http://www.w3.org/1999/xlink" content-type="dwc:verbatimCoordinates" xlink:type="simple"><named-content content-type="geo-json" specific-use="{&#34;type&#34;:&#34;Point&#34;,&#34;coordinates&#34;:[-75.590000,-10.696667]}" id="NCID0ELDAI" xlink:type="simple">10°41,8'S, 75°35,4'W</named-content></named-content>, 11–13.02.2011, leg. Viktor Sinyaev &amp; Alexander Poleschuk (2 ♂); Peru-Junin near Calabaza vill., <named-content xmlns:xlink="http://www.w3.org/1999/xlink" content-type="dwc:verbatimCoordinates" xlink:type="simple"><named-content content-type="geo-json" specific-use="{&#34;type&#34;:&#34;Point&#34;,&#34;coordinates&#34;:[-74.861667,-11.506667]}" id="NCID0ETDAI" xlink:type="simple">11°30.4'S, 74°51.7'W</named-content></named-content>, 20.12.2010, H = 2722 m, leg/coll. Viktor &amp; Svetlana Sinyaev + Vladimir Izerskiy (2 ♀). <bold>Additional examined specimens</bold> (2 ♂, 1 ♀, TK): <bold>Peru</bold>: same collecting data as holotype.</p></tp:treatment-sec><tp:treatment-sec sec-type="etymology" id="SECID0E3DAI"><title>Etymology.</title><p><italic><tp:taxon-name><tp:taxon-name-part taxon-name-part-type="genus" reg="Falkasiska">Falkasiska</tp:taxon-name-part></tp:taxon-name></italic> is the combination of the names from Falk Zahlaus who collect the first female specimen and Toni Kasiske, who reared the eggs obtained from that female.</p></tp:treatment-sec><tp:treatment-sec sec-type="diagnosis" id="SECID0EJEAI"><title>Diagnosis.</title><p><italic><tp:taxon-name><tp:taxon-name-part taxon-name-part-type="genus" reg="Cicadomorphus">Cicadomorphus</tp:taxon-name-part> <tp:taxon-name-part taxon-name-part-type="species" reg="falkasiska">falkasiska</tp:taxon-name-part></tp:taxon-name></italic> and <italic><tp:taxon-name><tp:taxon-name-part taxon-name-part-type="genus" reg="Cicadomorphus">C.</tp:taxon-name-part> <tp:taxon-name-part taxon-name-part-type="species" reg="chicharra">chicharra</tp:taxon-name-part></tp:taxon-name></italic> share certain characters, especially in coloration and wing pattern. However, <italic><tp:taxon-name><tp:taxon-name-part taxon-name-part-type="genus" reg="Cicadomorphus">C.</tp:taxon-name-part> <tp:taxon-name-part taxon-name-part-type="species" reg="falkasiska">falkasiska</tp:taxon-name-part></tp:taxon-name></italic> is paler and the orbicular spot larger and outlined in black; also, the subterminal line is quite visible in <italic><tp:taxon-name><tp:taxon-name-part taxon-name-part-type="genus" reg="Cicadomorphus">C.</tp:taxon-name-part> <tp:taxon-name-part taxon-name-part-type="species" reg="chicharra">chicharra</tp:taxon-name-part></tp:taxon-name></italic>, whereas in <italic><tp:taxon-name><tp:taxon-name-part taxon-name-part-type="genus" reg="Cicadomorphus">C.</tp:taxon-name-part> <tp:taxon-name-part taxon-name-part-type="species" reg="falkasiska">falkasiska</tp:taxon-name-part></tp:taxon-name></italic> it is inconspicuous. The male genitalia have a relatively wide aedeagus; the vesica is large and semi-rounded; the female genitalia have a wide appendix bursae and corpus bursae.</p></tp:treatment-sec><tp:treatment-sec sec-type="description" id="SECID0EGGAI"><title>Description.</title><p><bold><italic>Head</italic>.</bold> Third segment of palp in both sexes black with a pale-yellow stripe ventrally and a dot of same color dorsally; frons darker-yellow than rest of body; antenna dark brown. <bold><italic>Thorax</italic>.</bold> Pale yellow with some black blurred spots, which are more visible in male than female. <bold><italic>Wings</italic>.</bold> Forewing length: male 23–25 mm; female 30–32 mm; forewing pale yellow; hyaline areas in male nearly without scales, whereas forewing slightly more covered with scales in female; postmedial and subterminal lines inconspicuous in male, whereas basal, antemedial, and medial lines well defined; female with all lines weakly defined; orbicular spot large and elongate; reniform spot slightly wide, outlined with black scales and with a black dot in middle; hindwing hyaline in male, semi-hyaline in female with fringe paler yellow than forewing. <bold><italic>Leg.</italic></bold> Pale yellow with prothoracic legs with some brown patches. <bold><italic>Abdomen</italic>.</bold> Whitish gray with some tufts over middle of abdomen; tufts on A1–A3 yellow with a small black dot on A2, whereas remainder tufts on other segments are black with some yellow and white scales; female with yellow tufts on A1–A4. <bold><italic>Male genitalia</italic>.</bold> Cucullar region relatively wide with an axe-shaped lobe; apex round with a lobe and apex covered with quite long setae; saccular region wide with process of sacculus thin and curved; juxta flat on upper side but with a small V-shaped depression in middle; aedeagus relatively wide at opening to vesica; aedeagus ca. as long as vesica; vesica rounded with narrow transverse band of spines. <bold><italic>Female genitalia</italic>.</bold> Anal papilla long and wide with posterior apophysis ca. as long as anal papilla; anterior apophysis short; sterigma large, fused above ostium; ductus bursae wide and short; and appendix bursae large, well sclerotized; corpus bursae not sclerotized 1¼ × longer than appendix bursae.</p></tp:treatment-sec><tp:treatment-sec sec-type="Immature stages" id="SECID0EIHAI"><title>Immature stages.</title><p><bold><italic>Egg.</italic></bold> Pale yellow, turning dark brown close to emergence. <bold><italic>Larva</italic>.</bold> Body black with yellowish orange verrucae and short setae; a set of long white setae on lateral verrucae, prothorax near head capsule, and on last tergite (Fig. <xref ref-type="fig" rid="F13">91A</xref>). <bold><italic>Pre-pupa</italic>.</bold> Similar to last instar but with verrucae and setae dark yellow. <italic>Pupa.</italic> Dark brown.</p></tp:treatment-sec><tp:treatment-sec sec-type="distribution" id="SECID0EBIAI"><title>Distribution.</title><p>All specimens were found in central Peru at a high altitude of ca. 2500 m or above (Fig. <xref ref-type="fig" rid="F14">92</xref>).</p></tp:treatment-sec><tp:treatment-sec sec-type="biology" id="SECID0ELIAI"><title>Biology.</title><p><italic><tp:taxon-name><tp:taxon-name-part taxon-name-part-type="genus" reg="Cicadomorphus">Cicadomorphus</tp:taxon-name-part> <tp:taxon-name-part taxon-name-part-type="species" reg="falkasiska">falkasiska</tp:taxon-name-part></tp:taxon-name></italic> is the only species in the genus for which immature stages are known. Adults are active throughout the year, but especially so in spring and summer. <italic><tp:taxon-name><tp:taxon-name-part taxon-name-part-type="genus" reg="Cicadomorphus">Cicadomorphus</tp:taxon-name-part> <tp:taxon-name-part taxon-name-part-type="species" reg="falkasiska">falkasiska</tp:taxon-name-part></tp:taxon-name></italic> feeds on <italic><tp:taxon-name><tp:taxon-name-part taxon-name-part-type="genus" reg="Prunus">Prunus</tp:taxon-name-part></tp:taxon-name></italic> spp. especially on <italic><tp:taxon-name><tp:taxon-name-part taxon-name-part-type="genus" reg="Prunus">P.</tp:taxon-name-part> <tp:taxon-name-part taxon-name-part-type="species" reg="subcorymbosa">subcorymbosa</tp:taxon-name-part></tp:taxon-name></italic> Ruiz ex Koehne (JIM, pers. obs.).</p></tp:treatment-sec><tp:treatment-sec sec-type="remarks" id="SECID0EZJAI"><title>Remarks.</title><p>Holotype (Fig. <xref ref-type="fig" rid="F4">18</xref>) and paratypes are well preserved, but three of the specimens were destroyed and only identifiable by genitalia dissection.</p><fig id="F6" position="float" orientation="portrait"><object-id xmlns:xlink="http://www.w3.org/1999/xlink" content-type="doi" xlink:type="simple">10.3897/zookeys.985.51622.figures43-58</object-id><object-id xmlns:xlink="http://www.w3.org/1999/xlink" content-type="zenodo_dep_id" xlink:type="simple">4270812</object-id><object-id xmlns:xlink="http://www.w3.org/1999/xlink" content-type="arpha" xlink:type="simple">BA2A8BA3-B94D-5C55-AABF-59D810EEF68B</object-id><label>Figures 43–58.</label><caption><p>Adult habitus of <italic><tp:taxon-name><tp:taxon-name-part taxon-name-part-type="genus" reg="Oculicattus">Oculicattus</tp:taxon-name-part></tp:taxon-name></italic> species <bold>43</bold><italic><tp:taxon-name><tp:taxon-name-part taxon-name-part-type="genus" reg="Oculicattus">Oculicattus</tp:taxon-name-part> <tp:taxon-name-part taxon-name-part-type="species" reg="renifera">renifera</tp:taxon-name-part></tp:taxon-name></italic>, ♂, MGCL, Cusco, Peru <bold>44</bold><italic><tp:taxon-name><tp:taxon-name-part taxon-name-part-type="genus" reg="Oculicattus">O.</tp:taxon-name-part> <tp:taxon-name-part taxon-name-part-type="species" reg="renifera">renifera</tp:taxon-name-part></tp:taxon-name></italic>, ♂, MGCL, Junin, Peru <bold>45</bold><italic><tp:taxon-name><tp:taxon-name-part taxon-name-part-type="genus" reg="Oculicattus">O.</tp:taxon-name-part> <tp:taxon-name-part taxon-name-part-type="species" reg="schmidti">schmidti</tp:taxon-name-part></tp:taxon-name></italic>, ♂, holotype, MGCL, Pasco, Peru <bold>46</bold><italic><tp:taxon-name><tp:taxon-name-part taxon-name-part-type="genus" reg="Oculicattus">O.</tp:taxon-name-part> <tp:taxon-name-part taxon-name-part-type="species" reg="schmidti">schmidti</tp:taxon-name-part></tp:taxon-name></italic>, ♂, paratype, MGCL, Junin, Peru <bold>47</bold><italic><tp:taxon-name><tp:taxon-name-part taxon-name-part-type="genus" reg="Oculicattus">O.</tp:taxon-name-part> <tp:taxon-name-part taxon-name-part-type="species" reg="inca">inca</tp:taxon-name-part></tp:taxon-name></italic>, ♂, holotype, MGCL, Sierra Siberia, Bolivia <bold>48</bold><italic><tp:taxon-name><tp:taxon-name-part taxon-name-part-type="genus" reg="Oculicattus">O.</tp:taxon-name-part> <tp:taxon-name-part taxon-name-part-type="species" reg="boliviana">boliviana</tp:taxon-name-part></tp:taxon-name></italic>, ♂, holotype, MGCL, Sierra Siberia, Bolivia <bold>49</bold><italic><tp:taxon-name><tp:taxon-name-part taxon-name-part-type="genus" reg="Oculicattus">O.</tp:taxon-name-part> <tp:taxon-name-part taxon-name-part-type="species" reg="uturunku">uturunku</tp:taxon-name-part></tp:taxon-name></italic>, ♂, holotype, MGCL, Morona, Ecuador <bold>50</bold><italic><tp:taxon-name><tp:taxon-name-part taxon-name-part-type="genus" reg="Oculicattus">O.</tp:taxon-name-part> <tp:taxon-name-part taxon-name-part-type="species" reg="raizae">raizae</tp:taxon-name-part></tp:taxon-name></italic>, ♂, holotype, MGCL, Tolima, Colombia <bold>51</bold><italic><tp:taxon-name><tp:taxon-name-part taxon-name-part-type="genus" reg="Oculicattus">O.</tp:taxon-name-part> <tp:taxon-name-part taxon-name-part-type="species" reg="raizae">raizae</tp:taxon-name-part></tp:taxon-name></italic>, ♂, paratype, ZSM, Pichincha, Ecuador <bold>52</bold><italic><tp:taxon-name><tp:taxon-name-part taxon-name-part-type="genus" reg="Oculicattus">O.</tp:taxon-name-part> <tp:taxon-name-part taxon-name-part-type="species" reg="brehmi">brehmi</tp:taxon-name-part></tp:taxon-name></italic>, ♂, holotype, FSU, Loja, Ecuador <bold>53</bold><italic><tp:taxon-name><tp:taxon-name-part taxon-name-part-type="genus" reg="Oculicattus">O.</tp:taxon-name-part> <tp:taxon-name-part taxon-name-part-type="species" reg="brehmi">brehmi</tp:taxon-name-part></tp:taxon-name></italic>, ♂, paratype, MGCL, Napo, Ecuador <bold>54</bold><italic><tp:taxon-name><tp:taxon-name-part taxon-name-part-type="genus" reg="Oculicattus">O.</tp:taxon-name-part> <tp:taxon-name-part taxon-name-part-type="species" reg="brehmi">brehmi</tp:taxon-name-part></tp:taxon-name></italic>, ♀, paratype, MGCL, Napo, Ecuador <bold>55</bold><italic><tp:taxon-name><tp:taxon-name-part taxon-name-part-type="genus" reg="Oculicattus">O.</tp:taxon-name-part> <tp:taxon-name-part taxon-name-part-type="species" reg="brehmi">brehmi</tp:taxon-name-part></tp:taxon-name></italic>, ♀, paratype, MGCL, Napo, Ecuador <bold>56</bold><italic><tp:taxon-name><tp:taxon-name-part taxon-name-part-type="genus" reg="Oculicattus">O.</tp:taxon-name-part> <tp:taxon-name-part taxon-name-part-type="species" reg="renifera">renifera</tp:taxon-name-part></tp:taxon-name></italic>, ♀, MGCL, Cusco, Peru <bold>57</bold><italic><tp:taxon-name><tp:taxon-name-part taxon-name-part-type="genus" reg="Oculicattus">O.</tp:taxon-name-part> <tp:taxon-name-part taxon-name-part-type="species" reg="renifera">renifera</tp:taxon-name-part></tp:taxon-name></italic>, ♀, MGCL, Cusco, Peru <bold>58</bold><italic><tp:taxon-name><tp:taxon-name-part taxon-name-part-type="genus" reg="Oculicattus">O.</tp:taxon-name-part> <tp:taxon-name-part taxon-name-part-type="species" reg="raizae">raizae</tp:taxon-name-part></tp:taxon-name></italic>, ♀, paratype, MGCL, La Paz, Bolivia.</p></caption><graphic xmlns:xlink="http://www.w3.org/1999/xlink" xlink:href="zookeys-985-071-g006.jpg" position="float" orientation="portrait" xlink:type="simple" id="oo_471606.jpg"><uri content-type="original_file" xlink:type="simple">https://binary.pensoft.net/fig/471606</uri></graphic></fig></tp:treatment-sec><tp:treatment-sec><!--Section generated to contain objects referenced in tp:taxon-treatment.--><fig id="F2" position="float" orientation="portrait"><object-id xmlns:xlink="http://www.w3.org/1999/xlink" content-type="doi" xlink:type="simple">10.3897/zookeys.985.51622.figures2-7</object-id><object-id xmlns:xlink="http://www.w3.org/1999/xlink" content-type="zenodo_dep_id" xlink:type="simple">4270804</object-id><object-id xmlns:xlink="http://www.w3.org/1999/xlink" content-type="arpha" xlink:type="simple">6D7B63DE-FC4D-5B42-9B54-C4075739CBC0</object-id><label>Figures 2–7.</label><caption><p>Adult head structure <bold>2</bold><italic><tp:taxon-name><tp:taxon-name-part taxon-name-part-type="genus" reg="Cicadoforma">Cicadoforma</tp:taxon-name-part> <tp:taxon-name-part taxon-name-part-type="species" reg="ocelotus">ocelotus</tp:taxon-name-part></tp:taxon-name></italic>, MGCL, Santander, Colombia <bold>3</bold><italic><tp:taxon-name><tp:taxon-name-part taxon-name-part-type="genus" reg="Cicadomorphus">Cicadomorphus</tp:taxon-name-part> <tp:taxon-name-part taxon-name-part-type="species" reg="falkasiska">falkasiska</tp:taxon-name-part></tp:taxon-name></italic>, MGCL, Pasco, Peru <bold>4</bold><italic><tp:taxon-name><tp:taxon-name-part taxon-name-part-type="genus" reg="Gaujonia">Gaujonia</tp:taxon-name-part> <tp:taxon-name-part taxon-name-part-type="species" reg="kanakusika">kanakusika</tp:taxon-name-part></tp:taxon-name></italic>, MGCL, Cundinamarca, Colombia <bold>5</bold><italic><tp:taxon-name><tp:taxon-name-part taxon-name-part-type="genus" reg="Gaujoptera">Gaujoptera</tp:taxon-name-part> <tp:taxon-name-part taxon-name-part-type="species" reg="amsa">amsa</tp:taxon-name-part></tp:taxon-name></italic>, MGCL, Cotapata, Bolivia <bold>6</bold><italic><tp:taxon-name><tp:taxon-name-part taxon-name-part-type="genus" reg="Millerana">Millerana</tp:taxon-name-part> <tp:taxon-name-part taxon-name-part-type="species" reg="cajas">cajas</tp:taxon-name-part></tp:taxon-name></italic>, MGCL, Azuay, Ecuador <bold>7</bold><italic><tp:taxon-name><tp:taxon-name-part taxon-name-part-type="genus" reg="Oculicattus">Oculicattus</tp:taxon-name-part> <tp:taxon-name-part taxon-name-part-type="species" reg="renifera">renifera</tp:taxon-name-part></tp:taxon-name></italic>, MGCL, Cusco, Peru.</p></caption><graphic xmlns:xlink="http://www.w3.org/1999/xlink" xlink:href="zookeys-985-071-g002.jpg" position="float" orientation="portrait" xlink:type="simple" id="oo_471602.jpg"><uri content-type="original_file" xlink:type="simple">https://binary.pensoft.net/fig/471602</uri></graphic></fig><fig id="F4" position="float" orientation="portrait"><object-id xmlns:xlink="http://www.w3.org/1999/xlink" content-type="doi" xlink:type="simple">10.3897/zookeys.985.51622.figures12-25</object-id><object-id xmlns:xlink="http://www.w3.org/1999/xlink" content-type="zenodo_dep_id" xlink:type="simple">4270808</object-id><object-id xmlns:xlink="http://www.w3.org/1999/xlink" content-type="arpha" xlink:type="simple">16CF4609-194E-59E0-88FF-BF02C4F1BEA7</object-id><label>Figures 12–25.</label><caption><p>Adult habitus of <italic><tp:taxon-name><tp:taxon-name-part taxon-name-part-type="genus" reg="Cicadoforma">Cicadoforma</tp:taxon-name-part></tp:taxon-name></italic> and <italic><tp:taxon-name><tp:taxon-name-part taxon-name-part-type="genus" reg="Cicadomorphus">Cicadomorphus</tp:taxon-name-part></tp:taxon-name></italic> species <bold>12</bold><italic><tp:taxon-name><tp:taxon-name-part taxon-name-part-type="genus" reg="Cicadoforma">Cicadoforma</tp:taxon-name-part> <tp:taxon-name-part taxon-name-part-type="species" reg="vau-nigrum">vau-nigrum</tp:taxon-name-part></tp:taxon-name></italic>, ♂, CNC, Tovar, Venezuela <bold>13</bold><italic><tp:taxon-name><tp:taxon-name-part taxon-name-part-type="genus" reg="Cicadoforma">C.</tp:taxon-name-part> <tp:taxon-name-part taxon-name-part-type="species" reg="ocelotus">ocelotus</tp:taxon-name-part></tp:taxon-name></italic>, ♂, holotype, MGCL, Santander, Colombia <bold>14</bold><italic><tp:taxon-name><tp:taxon-name-part taxon-name-part-type="genus" reg="Cicadoforma">C.</tp:taxon-name-part> <tp:taxon-name-part taxon-name-part-type="species" reg="ocelotus">ocelotus</tp:taxon-name-part></tp:taxon-name></italic>, ♂, paratype, MGCL, Boyacá, Colombia <bold>15</bold><italic><tp:taxon-name><tp:taxon-name-part taxon-name-part-type="genus" reg="Cicadoforma">C.</tp:taxon-name-part> <tp:taxon-name-part taxon-name-part-type="species" reg="ocelotus">ocelotus</tp:taxon-name-part></tp:taxon-name></italic>, ♂, paratype, MGCL, Quindío, Colombia <bold>16</bold><italic><tp:taxon-name><tp:taxon-name-part taxon-name-part-type="genus" reg="Cicadomorphus">Cicadomorphus</tp:taxon-name-part> <tp:taxon-name-part taxon-name-part-type="species" reg="lilianae">lilianae</tp:taxon-name-part></tp:taxon-name></italic>, ♂, holotype, MGCL, Napo, Ecuador <bold>17</bold><italic><tp:taxon-name><tp:taxon-name-part taxon-name-part-type="genus" reg="Cicadomorphus">C.</tp:taxon-name-part> <tp:taxon-name-part taxon-name-part-type="species" reg="chuya">chuya</tp:taxon-name-part></tp:taxon-name></italic>, ♂, holotype, MGCL, Tolima, Colombia <bold>18</bold><italic><tp:taxon-name><tp:taxon-name-part taxon-name-part-type="genus" reg="Cicadomorphus">C.</tp:taxon-name-part> <tp:taxon-name-part taxon-name-part-type="species" reg="falkasiska">falkasiska</tp:taxon-name-part></tp:taxon-name></italic>, ♂, holotype, MGCL, Oxapampa, Peru <bold>19</bold><italic><tp:taxon-name><tp:taxon-name-part taxon-name-part-type="genus" reg="Cicadomorphus">C.</tp:taxon-name-part> <tp:taxon-name-part taxon-name-part-type="species" reg="chicharra">chicharra</tp:taxon-name-part></tp:taxon-name></italic>, ♂, holotype, MGCL, San Rosa, Bolivia <bold>20</bold><italic><tp:taxon-name><tp:taxon-name-part taxon-name-part-type="genus" reg="Cicadoforma">C.</tp:taxon-name-part> <tp:taxon-name-part taxon-name-part-type="species" reg="vau-nigrum">vau-nigrum</tp:taxon-name-part></tp:taxon-name></italic>, ♀, CNC, El Junquito, Venezuela <bold>21</bold><italic><tp:taxon-name><tp:taxon-name-part taxon-name-part-type="genus" reg="Cicadoforma">C.</tp:taxon-name-part> <tp:taxon-name-part taxon-name-part-type="species" reg="ocelotus">ocelotus</tp:taxon-name-part></tp:taxon-name></italic>, ♀, paratype, MGCL, Santander, Colombia <bold>22</bold><italic><tp:taxon-name><tp:taxon-name-part taxon-name-part-type="genus" reg="Cicadomorphus">C.</tp:taxon-name-part> <tp:taxon-name-part taxon-name-part-type="species" reg="lilianae">lilianae</tp:taxon-name-part></tp:taxon-name></italic>, ♀, paratype, <bold>FSU</bold>, Zamora-Chinchipe, Ecuador <bold>23</bold><italic><tp:taxon-name><tp:taxon-name-part taxon-name-part-type="genus" reg="Cicadomorphus">C.</tp:taxon-name-part> <tp:taxon-name-part taxon-name-part-type="species" reg="chuya">chuya</tp:taxon-name-part></tp:taxon-name></italic>, ♀, paratype, MGCL, Cochabamba, Bolivia <bold>24</bold><italic><tp:taxon-name><tp:taxon-name-part taxon-name-part-type="genus" reg="Cicadomorphus">C.</tp:taxon-name-part> <tp:taxon-name-part taxon-name-part-type="species" reg="falkasiska">falkasiska</tp:taxon-name-part></tp:taxon-name></italic>, ♀, paratype, MGCL, Oxapampa, Peru <bold>25</bold><italic><tp:taxon-name><tp:taxon-name-part taxon-name-part-type="genus" reg="Cicadomorphus">C.</tp:taxon-name-part> <tp:taxon-name-part taxon-name-part-type="species" reg="falkasiska">falkasiska</tp:taxon-name-part></tp:taxon-name></italic>, ♀, paratype, MGCL, Junin, Peru.</p></caption><graphic xmlns:xlink="http://www.w3.org/1999/xlink" xlink:href="zookeys-985-071-g004.jpg" position="float" orientation="portrait" xlink:type="simple" id="oo_471604.jpg"><uri content-type="original_file" xlink:type="simple">https://binary.pensoft.net/fig/471604</uri></graphic></fig><fig id="F7" position="float" orientation="portrait"><object-id xmlns:xlink="http://www.w3.org/1999/xlink" content-type="doi" xlink:type="simple">10.3897/zookeys.985.51622.figures59-63</object-id><object-id xmlns:xlink="http://www.w3.org/1999/xlink" content-type="zenodo_dep_id" xlink:type="simple">4270814</object-id><object-id xmlns:xlink="http://www.w3.org/1999/xlink" content-type="arpha" xlink:type="simple">F9E368E7-5C11-5D68-B08F-E174E0E2B246</object-id><label>Figures 59–63.</label><caption><p>Male genitalia of <italic><tp:taxon-name><tp:taxon-name-part taxon-name-part-type="genus" reg="Cicadoforma">Cicadoforma</tp:taxon-name-part></tp:taxon-name></italic> and <italic><tp:taxon-name><tp:taxon-name-part taxon-name-part-type="genus" reg="Cicadomorphus">Cicadomorphus</tp:taxon-name-part></tp:taxon-name></italic> species <bold>59</bold><italic><tp:taxon-name><tp:taxon-name-part taxon-name-part-type="genus" reg="Cicadoforma">Cicadoforma</tp:taxon-name-part> <tp:taxon-name-part taxon-name-part-type="species" reg="ocelotus">ocelotus</tp:taxon-name-part></tp:taxon-name></italic>, holotype, MGCL, Santander, Colombia <bold>60</bold><italic><tp:taxon-name><tp:taxon-name-part taxon-name-part-type="genus" reg="Cicadomorphus">Cicadomorphus</tp:taxon-name-part> <tp:taxon-name-part taxon-name-part-type="species" reg="chuya">chuya</tp:taxon-name-part></tp:taxon-name></italic>, holotype, MGCL, Tolima, Colombia <bold>61</bold><italic><tp:taxon-name><tp:taxon-name-part taxon-name-part-type="genus" reg="Cicadomorphus">C.</tp:taxon-name-part> <tp:taxon-name-part taxon-name-part-type="species" reg="falkasiska">falkasiska</tp:taxon-name-part></tp:taxon-name></italic>, holotype, MGCL, Oxapampa, Peru <bold>62</bold><italic><tp:taxon-name><tp:taxon-name-part taxon-name-part-type="genus" reg="Cicadomorphus">C.</tp:taxon-name-part> <tp:taxon-name-part taxon-name-part-type="species" reg="lilianae">lilianae</tp:taxon-name-part></tp:taxon-name></italic>, holotype, MGCL, Napo, Ecuador <bold>63</bold><italic><tp:taxon-name><tp:taxon-name-part taxon-name-part-type="genus" reg="Cicadomorphus">C.</tp:taxon-name-part> <tp:taxon-name-part taxon-name-part-type="species" reg="chicharra">chicharra</tp:taxon-name-part></tp:taxon-name></italic>, holotype, MGCL, San Rosa, Bolivia.</p></caption><graphic xmlns:xlink="http://www.w3.org/1999/xlink" xlink:href="zookeys-985-071-g007.jpg" position="float" orientation="portrait" xlink:type="simple" id="oo_471607.jpg"><uri content-type="original_file" xlink:type="simple">https://binary.pensoft.net/fig/471607</uri></graphic></fig><fig id="F11" position="float" orientation="portrait"><object-id xmlns:xlink="http://www.w3.org/1999/xlink" content-type="doi" xlink:type="simple">10.3897/zookeys.985.51622.figures80-84</object-id><object-id xmlns:xlink="http://www.w3.org/1999/xlink" content-type="zenodo_dep_id" xlink:type="simple">4270790</object-id><object-id xmlns:xlink="http://www.w3.org/1999/xlink" content-type="arpha" xlink:type="simple">2F4C5C53-3438-5C19-AE8E-9A7F7665A446</object-id><label>Figures 80–84.</label><caption><p>Female genitalia of <italic><tp:taxon-name><tp:taxon-name-part taxon-name-part-type="genus" reg="Cicadoforma">Cicadoforma</tp:taxon-name-part></tp:taxon-name></italic> and <italic><tp:taxon-name><tp:taxon-name-part taxon-name-part-type="genus" reg="Cicadomorphus">Cicadomorphus</tp:taxon-name-part></tp:taxon-name></italic> species <bold>80</bold><italic><tp:taxon-name><tp:taxon-name-part taxon-name-part-type="genus" reg="Cicadoforma">Cicadoforma</tp:taxon-name-part> <tp:taxon-name-part taxon-name-part-type="species" reg="ocelotus">ocelotus</tp:taxon-name-part></tp:taxon-name></italic>, paratype, MGCL, Santander, Colombia <bold>81</bold><italic><tp:taxon-name><tp:taxon-name-part taxon-name-part-type="genus" reg="Cicadoforma">C.</tp:taxon-name-part> <tp:taxon-name-part taxon-name-part-type="species" reg="vau-nigrum">vau-nigrum</tp:taxon-name-part></tp:taxon-name></italic>, CNC, El Junquito, Venezuela <bold>82</bold><italic><tp:taxon-name><tp:taxon-name-part taxon-name-part-type="genus" reg="Cicadomorphus">Cicadomorphus</tp:taxon-name-part> <tp:taxon-name-part taxon-name-part-type="species" reg="lilianae">lilianae</tp:taxon-name-part></tp:taxon-name></italic>, paratype, FSU, Zamora-Chinchipe, Ecuador <bold>83</bold><italic><tp:taxon-name><tp:taxon-name-part taxon-name-part-type="genus" reg="Cicadomorphus">C.</tp:taxon-name-part> <tp:taxon-name-part taxon-name-part-type="species" reg="falkasiska">falkasiska</tp:taxon-name-part></tp:taxon-name></italic>, paratype, MGCL, Oxapampa, Peru <bold>84</bold><italic><tp:taxon-name><tp:taxon-name-part taxon-name-part-type="genus" reg="Cicadomorphus">C.</tp:taxon-name-part> <tp:taxon-name-part taxon-name-part-type="species" reg="chuya">chuya</tp:taxon-name-part></tp:taxon-name></italic>, paratype, MGCL, Cochabamba, Bolivia.</p></caption><graphic xmlns:xlink="http://www.w3.org/1999/xlink" xlink:href="zookeys-985-071-g011.jpg" position="float" orientation="portrait" xlink:type="simple" id="oo_471611.jpg"><uri content-type="original_file" xlink:type="simple">https://binary.pensoft.net/fig/471611</uri></graphic></fig><fig id="F13" position="float" orientation="portrait"><object-id xmlns:xlink="http://www.w3.org/1999/xlink" content-type="doi" xlink:type="simple">10.3897/zookeys.985.51622.figure91</object-id><object-id xmlns:xlink="http://www.w3.org/1999/xlink" content-type="zenodo_dep_id" xlink:type="simple">4270794</object-id><object-id xmlns:xlink="http://www.w3.org/1999/xlink" content-type="arpha" xlink:type="simple">03A6AB5C-285C-53E0-8FBD-9752E20AFCFC</object-id><label>Figure 91.</label><caption><p><bold>A, B</bold> seventh instar larva <bold>A</bold><italic><tp:taxon-name><tp:taxon-name-part taxon-name-part-type="genus" reg="Cicadomorphus">Cicadomorphus</tp:taxon-name-part> <tp:taxon-name-part taxon-name-part-type="species" reg="falkasiska">falkasiska</tp:taxon-name-part></tp:taxon-name></italic>, Oxapampa, Peru <bold>B</bold><italic><tp:taxon-name><tp:taxon-name-part taxon-name-part-type="genus" reg="Gaujonia">Gaujonia</tp:taxon-name-part> <tp:taxon-name-part taxon-name-part-type="species" reg="kanakusika">kanakusika</tp:taxon-name-part></tp:taxon-name></italic> Cundinamarca, Colombia.</p></caption><graphic xmlns:xlink="http://www.w3.org/1999/xlink" xlink:href="zookeys-985-071-g013.jpg" position="float" orientation="portrait" xlink:type="simple" id="oo_471613.jpg"><uri content-type="original_file" xlink:type="simple">https://binary.pensoft.net/fig/471613</uri></graphic></fig><fig id="F14" position="float" orientation="portrait"><object-id xmlns:xlink="http://www.w3.org/1999/xlink" content-type="doi" xlink:type="simple">10.3897/zookeys.985.51622.figure92</object-id><object-id xmlns:xlink="http://www.w3.org/1999/xlink" content-type="zenodo_dep_id" xlink:type="simple">4270796</object-id><object-id xmlns:xlink="http://www.w3.org/1999/xlink" content-type="arpha" xlink:type="simple">CC2F2D60-DAC7-5728-9992-1468512D3E14</object-id><label>Figure 92.</label><caption><p>Distribution of examined specimens of the genera <italic><tp:taxon-name><tp:taxon-name-part taxon-name-part-type="genus" reg="Cicadoforma">Cicadoforma</tp:taxon-name-part></tp:taxon-name></italic> and <italic><tp:taxon-name><tp:taxon-name-part taxon-name-part-type="genus" reg="Cicadomorphus">Cicadomorphus</tp:taxon-name-part></tp:taxon-name></italic>.</p></caption><graphic xmlns:xlink="http://www.w3.org/1999/xlink" xlink:href="zookeys-985-071-g014.jpg" position="float" orientation="portrait" xlink:type="simple" id="oo_471614.jpg"><uri content-type="original_file" xlink:type="simple">https://binary.pensoft.net/fig/471614</uri></graphic></fig></tp:treatment-sec></tp:taxon-treatment>
