# Supplementary material for: Revision of the South American genus Gaujonia Dognin (Noctuidae, Pantheinae) with descriptions of five new genera and twenty-one new species
Source: Zookeys. 2020 Nov 5;985:71–126. doi: 10.3897/zookeys.985.51622 (PMC7661952; doi:10.3897/zookeys.985.51622)
Supplement: XML Treatment for Gaujonia [file zookeys.985.51622-treatment9.xml]

<!DOCTYPE tp:taxon-treatment
  PUBLIC "-//TaxonX//DTD Taxonomic Treatment Publishing DTD v0 20100105//EN" "tax-treatment-NSO.dtd">
<tp:taxon-treatment xmlns:tp="http://www.plazi.org/taxpub"><tp:treatment-meta><kwd-group><label>Taxon classification</label><kwd><named-content xmlns:xlink="http://www.w3.org/1999/xlink" content-type="kingdom">Animalia</named-content></kwd><kwd><named-content xmlns:xlink="http://www.w3.org/1999/xlink" content-type="order">Lepidoptera</named-content></kwd><kwd><named-content xmlns:xlink="http://www.w3.org/1999/xlink" content-type="family">Noctuidae</named-content></kwd></kwd-group><mixed-citation publication-type="journal"><person-group><name><surname>Martinez</surname><given-names>Jose I.</given-names></name></person-group><article-title>Revision of the South American genus <italic><tp:taxon-name><tp:taxon-name-part taxon-name-part-type="genus" reg="Gaujonia">Gaujonia</tp:taxon-name-part></tp:taxon-name></italic> Dognin (<tp:taxon-name><tp:taxon-name-part taxon-name-part-type="family">Noctuidae</tp:taxon-name-part></tp:taxon-name>, <tp:taxon-name><tp:taxon-name-part taxon-name-part-type="subfamily">Pantheinae</tp:taxon-name-part></tp:taxon-name>) with descriptions of five new genera and twenty-one new species</article-title><source>Zookeys</source><day>05</day><month>11</month><year>2020</year><volume>985</volume><fpage>71</fpage><lpage>126</lpage><pub-id pub-id-type="doi">10.3897/zookeys.985.51622</pub-id></mixed-citation></tp:treatment-meta><tp:nomenclature><tp:taxon-name><object-id xmlns:xlink="http://www.w3.org/1999/xlink" content-type="arpha" xlink:type="simple">04D4F827-BEFA-5B00-8074-585E7A984459</object-id>
              <tp:taxon-name-part taxon-name-part-type="genus" reg="Gaujonia">Gaujonia</tp:taxon-name-part>
            </tp:taxon-name><tp:taxon-authority>Dognin</tp:taxon-authority></tp:nomenclature><tp:treatment-sec sec-type="Gender" id="SECID0EW2AI"><title>Gender.</title><p>Masculine.</p></tp:treatment-sec><tp:treatment-sec sec-type="type species" id="SECID0E22AI"><title>Type species.</title><p><italic><tp:taxon-name><tp:taxon-name-part taxon-name-part-type="genus" reg="Gaujonia">Gaujonia</tp:taxon-name-part> <tp:taxon-name-part taxon-name-part-type="species" reg="arbosi">arbosi</tp:taxon-name-part></tp:taxon-name></italic> Dognin, 1891. Descriptions de Lépidoptéres nouveaux. Le Naturaliste, 13: 126.</p></tp:treatment-sec><tp:treatment-sec sec-type="etymology" id="SECID0EM3AI"><title>Etymology.</title><p>Paul Dognin probably named this genus <tp:taxon-name><tp:taxon-name-part taxon-name-part-type="genus" reg="Gaujonia">Gaujonia</tp:taxon-name-part></tp:taxon-name> after Fr. Theophile Gaujon a Catholic Lazarist missionary priest and entomologist residing in Loja, Ecuador, who helped by collecting specimens for him.</p></tp:treatment-sec><tp:treatment-sec sec-type="Included species" id="SECID0EY3AI"><title>Included species.</title><p>Within the genus <italic><tp:taxon-name><tp:taxon-name-part taxon-name-part-type="genus" reg="Gaujonia">Gaujonia</tp:taxon-name-part></tp:taxon-name></italic> there were previously four species, however, three of the species belong to three different genera: <italic><tp:taxon-name><tp:taxon-name-part taxon-name-part-type="genus" reg="Gaujonia">Gaujonia</tp:taxon-name-part> <tp:taxon-name-part taxon-name-part-type="species" reg="arbosioides">arbosioides</tp:taxon-name-part></tp:taxon-name></italic> Dognin (<italic><tp:taxon-name><tp:taxon-name-part taxon-name-part-type="genus" reg="Millerana">Millerana</tp:taxon-name-part> <tp:taxon-name-part taxon-name-part-type="species" reg="arbosioides">arbosioides</tp:taxon-name-part></tp:taxon-name></italic> (Dognin), comb. nov.), <italic><tp:taxon-name><tp:taxon-name-part taxon-name-part-type="genus" reg="Gaujonia">G.</tp:taxon-name-part> <tp:taxon-name-part taxon-name-part-type="species" reg="renifera">renifera</tp:taxon-name-part></tp:taxon-name></italic> Hampson (<italic><tp:taxon-name><tp:taxon-name-part taxon-name-part-type="genus" reg="Oculicattus">Oculicattus</tp:taxon-name-part> <tp:taxon-name-part taxon-name-part-type="species" reg="renifera">renifera</tp:taxon-name-part></tp:taxon-name></italic> (Hampson), comb. nov.), and <italic><tp:taxon-name><tp:taxon-name-part taxon-name-part-type="genus" reg="Gaujonia">G.</tp:taxon-name-part> <tp:taxon-name-part taxon-name-part-type="species" reg="vau-nigrum">vau-nigrum</tp:taxon-name-part></tp:taxon-name></italic> Hampson (<italic><tp:taxon-name><tp:taxon-name-part taxon-name-part-type="genus" reg="Cicadoforma">Cicadoforma</tp:taxon-name-part> <tp:taxon-name-part taxon-name-part-type="species" reg="vau-nigrum">vau-nigrum</tp:taxon-name-part></tp:taxon-name></italic> (Hampson), comb. nov.) based on genetic and morphological differences. Only one of the original species remains in <italic><tp:taxon-name><tp:taxon-name-part taxon-name-part-type="genus" reg="Gaujonia">Gaujonia</tp:taxon-name-part></tp:taxon-name></italic>, it being the type species <italic><tp:taxon-name><tp:taxon-name-part taxon-name-part-type="genus" reg="Gaujonia">Gaujonia</tp:taxon-name-part> <tp:taxon-name-part taxon-name-part-type="species" reg="arbosi">arbosi</tp:taxon-name-part></tp:taxon-name></italic> Dognin. However, during this revision four new species were discovered: <italic><tp:taxon-name><tp:taxon-name-part taxon-name-part-type="genus" reg="Gaujonia">Gaujonia</tp:taxon-name-part> <tp:taxon-name-part taxon-name-part-type="species" reg="bichu">bichu</tp:taxon-name-part></tp:taxon-name></italic> sp. nov., <italic><tp:taxon-name><tp:taxon-name-part taxon-name-part-type="genus" reg="Gaujonia">Gaujonia</tp:taxon-name-part> <tp:taxon-name-part taxon-name-part-type="species" reg="chiqyaq">chiqyaq</tp:taxon-name-part></tp:taxon-name></italic> sp. nov., <italic><tp:taxon-name><tp:taxon-name-part taxon-name-part-type="genus" reg="Gaujonia">Gaujonia</tp:taxon-name-part> <tp:taxon-name-part taxon-name-part-type="species" reg="kanakusika">kanakusika</tp:taxon-name-part></tp:taxon-name></italic> sp. nov., and <italic><tp:taxon-name><tp:taxon-name-part taxon-name-part-type="genus" reg="Gaujonia">Gaujonia</tp:taxon-name-part> <tp:taxon-name-part taxon-name-part-type="species" reg="sourakovi">sourakovi</tp:taxon-name-part></tp:taxon-name></italic> sp. nov.</p></tp:treatment-sec><tp:treatment-sec sec-type="diagnosis" id="SECID0EFBBI"><title>Diagnosis.</title><p><italic><tp:taxon-name><tp:taxon-name-part taxon-name-part-type="genus" reg="Gaujonia">Gaujonia</tp:taxon-name-part></tp:taxon-name></italic> is similar to <italic><tp:taxon-name><tp:taxon-name-part taxon-name-part-type="genus" reg="Oculicattus">Oculicattus</tp:taxon-name-part></tp:taxon-name></italic> morphologically, but it is most closely aligned genetically with <italic><tp:taxon-name><tp:taxon-name-part taxon-name-part-type="genus" reg="Cicadoforma">Cicadoforma</tp:taxon-name-part></tp:taxon-name></italic> and <italic><tp:taxon-name><tp:taxon-name-part taxon-name-part-type="genus" reg="Cicadomorphus">Cicadomorphus</tp:taxon-name-part></tp:taxon-name></italic> (Fig. <xref ref-type="fig" rid="F1">1</xref>). The interfacetal setae of <italic><tp:taxon-name><tp:taxon-name-part taxon-name-part-type="genus" reg="Gaujonia">Gaujonia</tp:taxon-name-part></tp:taxon-name></italic> are longer than those in <italic><tp:taxon-name><tp:taxon-name-part taxon-name-part-type="genus" reg="Cicadoforma">Cicadoforma</tp:taxon-name-part></tp:taxon-name></italic> and <italic><tp:taxon-name><tp:taxon-name-part taxon-name-part-type="genus" reg="Cicadomorphus">Cicadomorphus</tp:taxon-name-part></tp:taxon-name></italic>. Male genitalia are similar to those of <italic><tp:taxon-name><tp:taxon-name-part taxon-name-part-type="genus" reg="Oculicattus">Oculicattus</tp:taxon-name-part></tp:taxon-name></italic>, however, the cucullus is wider and slightly square in shape, whereas in <italic><tp:taxon-name><tp:taxon-name-part taxon-name-part-type="genus" reg="Oculicattus">Oculicattus</tp:taxon-name-part></tp:taxon-name></italic> the cucullus is thinner and rounded. <italic><tp:taxon-name><tp:taxon-name-part taxon-name-part-type="genus" reg="Gaujonia">Gaujonia</tp:taxon-name-part></tp:taxon-name></italic> has a short vesica and two patches of spines, whereas in <italic><tp:taxon-name><tp:taxon-name-part taxon-name-part-type="genus" reg="Oculicattus">Oculicattus</tp:taxon-name-part></tp:taxon-name></italic> the vesica is longer with three patches of spines. Female genitalia of <italic><tp:taxon-name><tp:taxon-name-part taxon-name-part-type="genus" reg="Gaujonia">Gaujonia</tp:taxon-name-part></tp:taxon-name></italic> are similar to that of <italic><tp:taxon-name><tp:taxon-name-part taxon-name-part-type="genus" reg="Oculicattus">Oculicattus</tp:taxon-name-part></tp:taxon-name></italic>, but that of <italic><tp:taxon-name><tp:taxon-name-part taxon-name-part-type="genus" reg="Oculicattus">Oculicattus</tp:taxon-name-part></tp:taxon-name></italic> is larger in size, however, the sterigma is smaller in that genus than in <italic><tp:taxon-name><tp:taxon-name-part taxon-name-part-type="genus" reg="Gaujonia">Gaujonia</tp:taxon-name-part></tp:taxon-name></italic>. DNA barcoding corroborated that <italic><tp:taxon-name><tp:taxon-name-part taxon-name-part-type="genus" reg="Gaujonia">Gaujonia</tp:taxon-name-part></tp:taxon-name></italic> is closer to <italic><tp:taxon-name><tp:taxon-name-part taxon-name-part-type="genus" reg="Cicadoforma">Cicadoforma</tp:taxon-name-part></tp:taxon-name></italic> and <italic><tp:taxon-name><tp:taxon-name-part taxon-name-part-type="genus" reg="Cicadomorphus">Cicadomorphus</tp:taxon-name-part></tp:taxon-name></italic> (~ 6% divergent) than <italic><tp:taxon-name><tp:taxon-name-part taxon-name-part-type="genus" reg="Oculicattus">Oculicattus</tp:taxon-name-part></tp:taxon-name></italic> (~ 8%).</p></tp:treatment-sec><tp:treatment-sec sec-type="description" id="SECID0EUFBI"><title>Description.</title><p>Sexually dimorphic in size, female larger than males; forewing and hindwing hyaline with scales only on wing veins; orbicular and reniform spots in male inconspicuous or absent, whereas female has an orbicular spot and narrow reniform spot. Antenna filiform and long haustellum dark brown; eyes hairy with long interfacetal setae. Male genitalia with saccular and cucullar regions separated and clasper absent; short-beaked uncus; aedeagus wide and vesica short with two sclerotized patches of spines on each side. Female genitalia with sterigma open wide, ductus bursae and appendix bursae are heavily sclerotized, whereas corpus bursae is not.</p></tp:treatment-sec><tp:treatment-sec sec-type="Immature stages" id="SECID0EZFBI"><title>Immature stages.</title><p><bold><italic>Egg.</italic></bold> Circular, slightly flattened; chorion forming large square cells making the surface slightly rugose. <bold><italic>Larva</italic>.</bold> Undergo from five to seven instars. Late instars with dense bands of secondary setae on the abdominal tergites, which are more scattered on the thorax; verrucae have scattered long setae; two large prothoracic verrucae with long tufts of secondary setae <bold><italic>Pupa</italic>.</bold> Similar in features to other genera in the <italic><tp:taxon-name><tp:taxon-name-part taxon-name-part-type="genus" reg="Gaujonia">Gaujonia</tp:taxon-name-part></tp:taxon-name></italic> genus group (see <italic><tp:taxon-name><tp:taxon-name-part taxon-name-part-type="genus" reg="Cicadomorphus">Cicadomorphus</tp:taxon-name-part></tp:taxon-name></italic> diagnosis).</p></tp:treatment-sec><tp:treatment-sec sec-type="biology" id="SECID0E1GBI"><title>Biology.</title><p>The biology is known only from one species in <italic><tp:taxon-name><tp:taxon-name-part taxon-name-part-type="genus" reg="Gaujonia">Gaujonia</tp:taxon-name-part></tp:taxon-name></italic> (see <italic><tp:taxon-name><tp:taxon-name-part taxon-name-part-type="genus" reg="Gaujonia">G.</tp:taxon-name-part> <tp:taxon-name-part taxon-name-part-type="species" reg="kanakusika">kanakusika</tp:taxon-name-part></tp:taxon-name></italic> immature stages) (JIM, pers. obs.).</p></tp:treatment-sec><tp:treatment-sec><!--Section generated to contain objects referenced in tp:taxon-treatment.--><fig id="F1" position="float" orientation="portrait"><object-id xmlns:xlink="http://www.w3.org/1999/xlink" content-type="doi" xlink:type="simple">10.3897/zookeys.985.51622.figure1</object-id><object-id xmlns:xlink="http://www.w3.org/1999/xlink" content-type="zenodo_dep_id" xlink:type="simple">4270786</object-id><object-id xmlns:xlink="http://www.w3.org/1999/xlink" content-type="arpha" xlink:type="simple">C1CBB922-2FDD-5D55-8F79-9384121A3CEE</object-id><label>Figure 1.</label><caption><p>Maximum likelihood tree showing relationships between the <italic><tp:taxon-name><tp:taxon-name-part taxon-name-part-type="genus" reg="Gaujonia">Gaujonia</tp:taxon-name-part></tp:taxon-name></italic> genus group and the rest of the other jaguar moth genera based on the cytochrome c oxidase I gene (<abbrev xmlns:xlink="http://www.w3.org/1999/xlink" xlink:title="mitochondrial cytochrome oxidase I" id="ABBRID0EFOAE" xlink:type="simple">COI</abbrev>) marker. Nodes with black circles represent high support (UFBoot ≥ 95 and SH-aLRT ≥ 80). Nodes with gray circles represent low support (UFBoot &lt; 95 and SH-aLRT &lt; 80). Black branches constitute the outgroups.</p></caption><graphic xmlns:xlink="http://www.w3.org/1999/xlink" xlink:href="zookeys-985-071-g001.jpg" position="float" orientation="portrait" xlink:type="simple" id="oo_471601.jpg"><uri content-type="original_file" xlink:type="simple">https://binary.pensoft.net/fig/471601</uri></graphic></fig></tp:treatment-sec></tp:taxon-treatment>
