# Supplementary material for: Revision of the South American genus Gaujonia Dognin (Noctuidae, Pantheinae) with descriptions of five new genera and twenty-one new species
Source: Zookeys. 2020 Nov 5;985:71–126. doi: 10.3897/zookeys.985.51622 (PMC7661952; doi:10.3897/zookeys.985.51622)
Supplement: XML Treatment for Gaujonia bichu [file zookeys.985.51622-treatment11.xml]

<!DOCTYPE tp:taxon-treatment
  PUBLIC "-//TaxonX//DTD Taxonomic Treatment Publishing DTD v0 20100105//EN" "tax-treatment-NSO.dtd">
<tp:taxon-treatment xmlns:tp="http://www.plazi.org/taxpub"><tp:treatment-meta><kwd-group><label>Taxon classification</label><kwd><named-content xmlns:xlink="http://www.w3.org/1999/xlink" content-type="kingdom">Animalia</named-content></kwd><kwd><named-content xmlns:xlink="http://www.w3.org/1999/xlink" content-type="order">Lepidoptera</named-content></kwd><kwd><named-content xmlns:xlink="http://www.w3.org/1999/xlink" content-type="family">Noctuidae</named-content></kwd></kwd-group><mixed-citation publication-type="journal"><person-group><name><surname>Martinez</surname><given-names>Jose I.</given-names></name></person-group><article-title>Revision of the South American genus <italic><tp:taxon-name><tp:taxon-name-part taxon-name-part-type="genus" reg="Gaujonia">Gaujonia</tp:taxon-name-part></tp:taxon-name></italic> Dognin (<tp:taxon-name><tp:taxon-name-part taxon-name-part-type="family">Noctuidae</tp:taxon-name-part></tp:taxon-name>, <tp:taxon-name><tp:taxon-name-part taxon-name-part-type="subfamily">Pantheinae</tp:taxon-name-part></tp:taxon-name>) with descriptions of five new genera and twenty-one new species</article-title><source>Zookeys</source><day>05</day><month>11</month><year>2020</year><volume>985</volume><fpage>71</fpage><lpage>126</lpage><pub-id pub-id-type="doi">10.3897/zookeys.985.51622</pub-id></mixed-citation></tp:treatment-meta><tp:nomenclature><tp:taxon-name><object-id xmlns:xlink="http://www.w3.org/1999/xlink" content-type="arpha" xlink:type="simple">F46C233F-0A1C-59B3-B6BF-BDE35919E693</object-id>
              <tp:taxon-name-part taxon-name-part-type="genus" reg="Gaujonia">Gaujonia</tp:taxon-name-part>
              <tp:taxon-name-part taxon-name-part-type="species" reg="bichu">bichu</tp:taxon-name-part>
              <object-id xmlns:xlink="http://www.w3.org/1999/xlink" content-type="zoobank" xlink:type="simple">http://zoobank.org/D18A59B3-47DA-4583-9274-D4376ADE594F</object-id>
            </tp:taxon-name><tp:taxon-status xmlns:xlink="http://www.w3.org/1999/xlink" xlink:type="simple">sp. nov.</tp:taxon-status><xref ref-type="fig" rid="F5">Figs 27</xref><xref ref-type="fig" rid="F5">, 28</xref><xref ref-type="fig" rid="F8">, 64</xref><xref ref-type="fig" rid="F15">, 93</xref></tp:nomenclature><tp:treatment-sec sec-type="type material" id="SECID0ECBCI"><title>Type material.</title><p><bold><italic>Holotype</italic></bold> ♂, <bold>Ecuador</bold>: Ecuador, Zamora-Chinchipe ca 2 km E pass El Tiro rainforest, 30 m N of road, Blacklight 2 × 15W (61), <named-content xmlns:xlink="http://www.w3.org/1999/xlink" content-type="dwc:verbatimCoordinates" xlink:type="simple"><named-content content-type="geo-json" specific-use="{&#34;type&#34;:&#34;Point&#34;,&#34;coordinates&#34;:[-79.126333,-3.991000]}" id="NCID0ESBCI" xlink:type="simple">03°59.46'S, 79°07.58'W</named-content></named-content>, 3.iv.2011, | 18.45–19.45, 2630 m, coll. Lisa Lehner / DNA Barcode run 2011, <abbrev xmlns:xlink="http://www.w3.org/1999/xlink" xlink:title="mitochondrial cytochrome oxidase I" id="ABBRID0EXBCI" xlink:type="simple">COI</abbrev>-5P marker, University of Guelph / Arcec 31087. [DNA voucher Arcec 31087] deposited in FSU. <bold><italic>Paratypes</italic></bold> (2 ♂, FSU): <bold>Ecuador</bold>: Ecuador, 8 km SE of Loja, Parque Nacional <tp:taxon-name><tp:taxon-name-part taxon-name-part-type="genus" reg="Podocarpus">Podocarpus</tp:taxon-name-part></tp:taxon-name> Cajanuma, mont. Rainforest, Blacklight 2 × 15W (50), <named-content xmlns:xlink="http://www.w3.org/1999/xlink" content-type="dwc:verbatimCoordinates" xlink:type="simple"><named-content content-type="geo-json" specific-use="{&#34;type&#34;:&#34;Point&#34;,&#34;coordinates&#34;:[-79.174667,-4.114333]}" id="NCID0EJCCI" xlink:type="simple">04°06.86'S, 79°10.48'W</named-content></named-content>, 20.ix.2008, 2897 m, Florian Bodner leg / Arcec 32151 / Barcoding failed.</p></tp:treatment-sec><tp:treatment-sec sec-type="etymology" id="SECID0EOCCI"><title>Etymology.</title><p>The term <italic>bichu</italic> is used to refer to an insect or small animal in the Quechua language. Since this is the smallest species of <italic><tp:taxon-name><tp:taxon-name-part taxon-name-part-type="genus" reg="Gaujonia">Gaujonia</tp:taxon-name-part></tp:taxon-name></italic>, this name seems appropriate.</p></tp:treatment-sec><tp:treatment-sec sec-type="diagnosis" id="SECID0E4CCI"><title>Diagnosis.</title><p><italic><tp:taxon-name><tp:taxon-name-part taxon-name-part-type="genus" reg="Gaujonia">Gaujonia</tp:taxon-name-part> <tp:taxon-name-part taxon-name-part-type="species" reg="bichu">bichu</tp:taxon-name-part></tp:taxon-name></italic> is closely related to <italic><tp:taxon-name><tp:taxon-name-part taxon-name-part-type="genus" reg="Gaujonia">G.</tp:taxon-name-part> <tp:taxon-name-part taxon-name-part-type="species" reg="sourakovi">sourakovi</tp:taxon-name-part></tp:taxon-name></italic>, but <italic><tp:taxon-name><tp:taxon-name-part taxon-name-part-type="genus" reg="Gaujonia">G.</tp:taxon-name-part> <tp:taxon-name-part taxon-name-part-type="species" reg="bichu">bichu</tp:taxon-name-part></tp:taxon-name></italic> is the smaller. The male genitalia have the valva and the saccular region narrow, and the process of the sacculus is longer and thinner.</p></tp:treatment-sec><tp:treatment-sec sec-type="description" id="SECID0EEECI"><title>Description.</title><p><bold><italic>Head</italic>.</bold> Palp black; frons yellow with some black scales. <bold><italic>Thorax</italic>.</bold> Dorsally covered by large black patches. <bold><italic>Wings</italic>.</bold> Male yellow with thin spots and lines on venation; forewing length: male 15–17 mm; forewing with two V-shaped marks on base of R1+R2 and R4+R5; base of cell with small black dot on M1; five black dots on Sc+R1 with a line right on apex; half of posterior margin black; hindwing with fringe black, interrupted by a yellow dot at end of each vein. <bold><italic>Leg.</italic></bold> Prothoracic leg black with femur and tarsi presenting yellow spots; mesothoracic legs yellow with some black spots; metathoracic legs yellow. <bold><italic>Abdomen</italic>.</bold> Grayish yellow with yellow and black tufts in middle of abdomen dorsally on A1–A5, remainder of abdomen covered in yellow scales. <bold><italic>Male genitalia</italic>.</bold> Valva long and narrow a little swollen from middle to apex externally; sacculus narrow; sacculus process long and narrow; juxta shield-like; tegumen wide, narrower near valva; aedeagus short and narrow; vesica elongated with two oval patches, one 2 × longer than the other.</p></tp:treatment-sec><tp:treatment-sec sec-type="Immature stages" id="SECID0ECFCI"><title>Immature stages.</title><p>Unknown.</p></tp:treatment-sec><tp:treatment-sec sec-type="distribution" id="SECID0EHFCI"><title>Distribution.</title><p><italic><tp:taxon-name><tp:taxon-name-part taxon-name-part-type="genus" reg="Gaujonia">Gaujonia</tp:taxon-name-part> <tp:taxon-name-part taxon-name-part-type="species" reg="bichu">bichu</tp:taxon-name-part></tp:taxon-name></italic> specimens were found in Ecuador in coniferous and deciduous forests at high elevations above 2500 m (Fig. <xref ref-type="fig" rid="F15">93</xref>).</p></tp:treatment-sec><tp:treatment-sec sec-type="biology" id="SECID0E3FCI"><title>Biology.</title><p>Unknown.</p></tp:treatment-sec><tp:treatment-sec sec-type="remarks" id="SECID0EBGCI"><title>Remarks.</title><p>Three specimens are in good condition; one specimen from Loja has no black dots on the base of cell M1.</p></tp:treatment-sec><tp:treatment-sec><!--Section generated to contain objects referenced in tp:taxon-treatment.--><fig id="F5" position="float" orientation="portrait"><object-id xmlns:xlink="http://www.w3.org/1999/xlink" content-type="doi" xlink:type="simple">10.3897/zookeys.985.51622.figures26-42</object-id><object-id xmlns:xlink="http://www.w3.org/1999/xlink" content-type="zenodo_dep_id" xlink:type="simple">4270810</object-id><object-id xmlns:xlink="http://www.w3.org/1999/xlink" content-type="arpha" xlink:type="simple">83C58540-DCF4-5E11-A0CB-94B6B0C7D682</object-id><label>Figures 26–42.</label><caption><p>Adult habitus of <italic><tp:taxon-name><tp:taxon-name-part taxon-name-part-type="genus" reg="Gaujonia">Gaujonia</tp:taxon-name-part></tp:taxon-name></italic>, <italic><tp:taxon-name><tp:taxon-name-part taxon-name-part-type="genus" reg="Gaujoptera">Gaujoptera</tp:taxon-name-part></tp:taxon-name></italic>, and <italic><tp:taxon-name><tp:taxon-name-part taxon-name-part-type="genus" reg="Millerana">Millerana</tp:taxon-name-part></tp:taxon-name></italic> species <bold>26</bold><italic><tp:taxon-name><tp:taxon-name-part taxon-name-part-type="genus" reg="Gaujonia">Gaujonia</tp:taxon-name-part> <tp:taxon-name-part taxon-name-part-type="species" reg="arbosi">arbosi</tp:taxon-name-part></tp:taxon-name></italic>, ♂, MGCL, Napo, Ecuador <bold>27</bold><italic><tp:taxon-name><tp:taxon-name-part taxon-name-part-type="genus" reg="Gaujonia">G.</tp:taxon-name-part> <tp:taxon-name-part taxon-name-part-type="species" reg="bichu">bichu</tp:taxon-name-part></tp:taxon-name></italic>, ♂, holotype, FSU, Zamora-Chinchipe, Ecuador <bold>28</bold><italic><tp:taxon-name><tp:taxon-name-part taxon-name-part-type="genus" reg="Gaujonia">G.</tp:taxon-name-part> <tp:taxon-name-part taxon-name-part-type="species" reg="bichu">bichu</tp:taxon-name-part></tp:taxon-name></italic>, ♂, paratype, FSU, Loja, Ecuador <bold>29</bold><italic><tp:taxon-name><tp:taxon-name-part taxon-name-part-type="genus" reg="Gaujonia">G.</tp:taxon-name-part> <tp:taxon-name-part taxon-name-part-type="species" reg="chiqyaq">chiqyaq</tp:taxon-name-part></tp:taxon-name></italic>, ♂, paratype, MGCL, Marinio, Colombia <bold>30</bold><italic><tp:taxon-name><tp:taxon-name-part taxon-name-part-type="genus" reg="Gaujonia">G.</tp:taxon-name-part> <tp:taxon-name-part taxon-name-part-type="species" reg="kanakusika">kanakusika</tp:taxon-name-part></tp:taxon-name></italic>, ♂, holotype, MGCL, Cundinamarca, Colombia <bold>31</bold><italic><tp:taxon-name><tp:taxon-name-part taxon-name-part-type="genus" reg="Gaujonia">G.</tp:taxon-name-part> <tp:taxon-name-part taxon-name-part-type="species" reg="sourakovi">sourakovi</tp:taxon-name-part></tp:taxon-name></italic>, ♂, holotype, MGCL, Cusco, Peru <bold>32</bold><italic><tp:taxon-name><tp:taxon-name-part taxon-name-part-type="genus" reg="Gaujonia">G.</tp:taxon-name-part> <tp:taxon-name-part taxon-name-part-type="species" reg="arbosi">arbosi</tp:taxon-name-part></tp:taxon-name></italic>, ♀, MGCL, Napo, Ecuador <bold>33</bold><italic><tp:taxon-name><tp:taxon-name-part taxon-name-part-type="genus" reg="Gaujonia">G.</tp:taxon-name-part> <tp:taxon-name-part taxon-name-part-type="species" reg="chiqyaq">chiqyaq</tp:taxon-name-part></tp:taxon-name></italic>, ♀, holotype, MGCL, Marinio, Colombia <bold>34</bold><italic><tp:taxon-name><tp:taxon-name-part taxon-name-part-type="genus" reg="Gaujonia">G.</tp:taxon-name-part> <tp:taxon-name-part taxon-name-part-type="species" reg="kanakusika">kanakusika</tp:taxon-name-part></tp:taxon-name></italic>, ♀, paratype, MGCL, Cundinamarca, Colombia <bold>35</bold><italic><tp:taxon-name><tp:taxon-name-part taxon-name-part-type="genus" reg="Gaujoptera">Gaujoptera</tp:taxon-name-part> <tp:taxon-name-part taxon-name-part-type="species" reg="amsa">amsa</tp:taxon-name-part></tp:taxon-name></italic>, ♂, holotype, MGCL, Cotapata, Bolivia <bold>36</bold><italic><tp:taxon-name><tp:taxon-name-part taxon-name-part-type="genus" reg="Gaujoptera">G.</tp:taxon-name-part> <tp:taxon-name-part taxon-name-part-type="species" reg="amsa">amsa</tp:taxon-name-part></tp:taxon-name></italic>, ♂, paratype, MGCL, Junin, Peru <bold>37</bold><italic><tp:taxon-name><tp:taxon-name-part taxon-name-part-type="genus" reg="Millerana">Millerana</tp:taxon-name-part> <tp:taxon-name-part taxon-name-part-type="species" reg="arbosioides">arbosioides</tp:taxon-name-part></tp:taxon-name></italic>, ♂, MGCL, Carchi, Ecuador <bold>38</bold><italic><tp:taxon-name><tp:taxon-name-part taxon-name-part-type="genus" reg="Millerana">M.</tp:taxon-name-part> <tp:taxon-name-part taxon-name-part-type="species" reg="austini">austini</tp:taxon-name-part></tp:taxon-name></italic>, ♂, holotype, CUIC, Cotopaxi, Ecuador <bold>39</bold><italic><tp:taxon-name><tp:taxon-name-part taxon-name-part-type="genus" reg="Millerana">M.</tp:taxon-name-part> <tp:taxon-name-part taxon-name-part-type="species" reg="matthewsae">matthewsae</tp:taxon-name-part></tp:taxon-name></italic>, ♂, holotype, MGCL, Ancash, Peru <bold>40</bold><italic><tp:taxon-name><tp:taxon-name-part taxon-name-part-type="genus" reg="Millerana">M.</tp:taxon-name-part> <tp:taxon-name-part taxon-name-part-type="species" reg="cundinamarquensis">cundinamarquensis</tp:taxon-name-part></tp:taxon-name></italic>, ♂, holotype, MGCL, Cundinamarca, Colombia <bold>41</bold><italic><tp:taxon-name><tp:taxon-name-part taxon-name-part-type="genus" reg="Millerana">M.</tp:taxon-name-part> <tp:taxon-name-part taxon-name-part-type="species" reg="tigrina">tigrina</tp:taxon-name-part></tp:taxon-name></italic>, ♂, holotype, MGCL, Carchi, Ecuador <bold>42</bold><italic><tp:taxon-name><tp:taxon-name-part taxon-name-part-type="genus" reg="Millerana">M.</tp:taxon-name-part> <tp:taxon-name-part taxon-name-part-type="species" reg="cajas">cajas</tp:taxon-name-part></tp:taxon-name></italic>, ♂, holotype, MGCL, Azuay, Ecuador.</p></caption><graphic xmlns:xlink="http://www.w3.org/1999/xlink" xlink:href="zookeys-985-071-g005.jpg" position="float" orientation="portrait" xlink:type="simple" id="oo_471605.jpg"><uri content-type="original_file" xlink:type="simple">https://binary.pensoft.net/fig/471605</uri></graphic></fig><fig id="F8" position="float" orientation="portrait"><object-id xmlns:xlink="http://www.w3.org/1999/xlink" content-type="doi" xlink:type="simple">10.3897/zookeys.985.51622.figures64-68</object-id><object-id xmlns:xlink="http://www.w3.org/1999/xlink" content-type="zenodo_dep_id" xlink:type="simple">4270816</object-id><object-id xmlns:xlink="http://www.w3.org/1999/xlink" content-type="arpha" xlink:type="simple">DEF1D1BF-6467-52E2-B226-F3E457FB1940</object-id><label>Figures 64–68.</label><caption><p>Male genitalia of <italic><tp:taxon-name><tp:taxon-name-part taxon-name-part-type="genus" reg="Gaujonia">Gaujonia</tp:taxon-name-part></tp:taxon-name></italic> and <italic><tp:taxon-name><tp:taxon-name-part taxon-name-part-type="genus" reg="Gaujoptera">Gaujoptera</tp:taxon-name-part></tp:taxon-name></italic> species <bold>64</bold><italic><tp:taxon-name><tp:taxon-name-part taxon-name-part-type="genus" reg="Gaujonia">Gaujonia</tp:taxon-name-part> <tp:taxon-name-part taxon-name-part-type="species" reg="bichu">bichu</tp:taxon-name-part></tp:taxon-name></italic>, holotype, FSU, Zamora-Chinchipe, Ecuador <bold>65</bold><italic><tp:taxon-name><tp:taxon-name-part taxon-name-part-type="genus" reg="Gaujonia">G.</tp:taxon-name-part> <tp:taxon-name-part taxon-name-part-type="species" reg="chiqyaq">chiqyaq</tp:taxon-name-part></tp:taxon-name></italic>, paratype, MGCL, Marinio, Colombia <bold>66</bold><italic><tp:taxon-name><tp:taxon-name-part taxon-name-part-type="genus" reg="Gaujonia">G.</tp:taxon-name-part> <tp:taxon-name-part taxon-name-part-type="species" reg="kanakusika">kanakusika</tp:taxon-name-part></tp:taxon-name></italic>, holotype, MGCL, Cundinamarca, Colombia <bold>67</bold><italic><tp:taxon-name><tp:taxon-name-part taxon-name-part-type="genus" reg="Gaujonia">G.</tp:taxon-name-part> <tp:taxon-name-part taxon-name-part-type="species" reg="sourakovi">sourakovi</tp:taxon-name-part></tp:taxon-name></italic>, holotype, MGCL, Cusco, Peru <bold>68</bold><italic><tp:taxon-name><tp:taxon-name-part taxon-name-part-type="genus" reg="Gaujoptera">Gaujoptera</tp:taxon-name-part> <tp:taxon-name-part taxon-name-part-type="species" reg="amsa">amsa</tp:taxon-name-part></tp:taxon-name></italic>, holotype, MGCL, Cotapata, Bolivia.</p></caption><graphic xmlns:xlink="http://www.w3.org/1999/xlink" xlink:href="zookeys-985-071-g008.jpg" position="float" orientation="portrait" xlink:type="simple" id="oo_471608.jpg"><uri content-type="original_file" xlink:type="simple">https://binary.pensoft.net/fig/471608</uri></graphic></fig><fig id="F15" position="float" orientation="portrait"><object-id xmlns:xlink="http://www.w3.org/1999/xlink" content-type="doi" xlink:type="simple">10.3897/zookeys.985.51622.figure93</object-id><object-id xmlns:xlink="http://www.w3.org/1999/xlink" content-type="zenodo_dep_id" xlink:type="simple">4270798</object-id><object-id xmlns:xlink="http://www.w3.org/1999/xlink" content-type="arpha" xlink:type="simple">C9DC2ECA-C9EB-527D-83C9-5129DA9D784F</object-id><label>Figure 93.</label><caption><p>Distribution of examined specimens of the genera <italic><tp:taxon-name><tp:taxon-name-part taxon-name-part-type="genus" reg="Gaujonia">Gaujonia</tp:taxon-name-part></tp:taxon-name></italic> and <italic><tp:taxon-name><tp:taxon-name-part taxon-name-part-type="genus" reg="Gaujoptera">Gaujoptera</tp:taxon-name-part></tp:taxon-name></italic>.</p></caption><graphic xmlns:xlink="http://www.w3.org/1999/xlink" xlink:href="zookeys-985-071-g015.jpg" position="float" orientation="portrait" xlink:type="simple" id="oo_471615.jpg"><uri content-type="original_file" xlink:type="simple">https://binary.pensoft.net/fig/471615</uri></graphic></fig></tp:treatment-sec></tp:taxon-treatment>
