# Supplementary material for: Revision of the South American genus Gaujonia Dognin (Noctuidae, Pantheinae) with descriptions of five new genera and twenty-one new species
Source: Zookeys. 2020 Nov 5;985:71–126. doi: 10.3897/zookeys.985.51622 (PMC7661952; doi:10.3897/zookeys.985.51622)
Supplement: XML Treatment for Gaujoptera amsa [file zookeys.985.51622-treatment16.xml]

<!DOCTYPE tp:taxon-treatment
  PUBLIC "-//TaxonX//DTD Taxonomic Treatment Publishing DTD v0 20100105//EN" "tax-treatment-NSO.dtd">
<tp:taxon-treatment xmlns:tp="http://www.plazi.org/taxpub"><tp:treatment-meta><kwd-group><label>Taxon classification</label><kwd><named-content xmlns:xlink="http://www.w3.org/1999/xlink" content-type="kingdom">Animalia</named-content></kwd><kwd><named-content xmlns:xlink="http://www.w3.org/1999/xlink" content-type="order">Lepidoptera</named-content></kwd><kwd><named-content xmlns:xlink="http://www.w3.org/1999/xlink" content-type="family">Noctuidae</named-content></kwd></kwd-group><mixed-citation publication-type="journal"><person-group><name><surname>Martinez</surname><given-names>Jose I.</given-names></name></person-group><article-title>Revision of the South American genus <italic><tp:taxon-name><tp:taxon-name-part taxon-name-part-type="genus" reg="Gaujonia">Gaujonia</tp:taxon-name-part></tp:taxon-name></italic> Dognin (<tp:taxon-name><tp:taxon-name-part taxon-name-part-type="family">Noctuidae</tp:taxon-name-part></tp:taxon-name>, <tp:taxon-name><tp:taxon-name-part taxon-name-part-type="subfamily">Pantheinae</tp:taxon-name-part></tp:taxon-name>) with descriptions of five new genera and twenty-one new species</article-title><source>Zookeys</source><day>05</day><month>11</month><year>2020</year><volume>985</volume><fpage>71</fpage><lpage>126</lpage><pub-id pub-id-type="doi">10.3897/zookeys.985.51622</pub-id></mixed-citation></tp:treatment-meta><tp:nomenclature><tp:taxon-name><object-id xmlns:xlink="http://www.w3.org/1999/xlink" content-type="arpha" xlink:type="simple">3E47E8A8-2A80-5EBC-902E-B2FF45A8BD1D</object-id>
              <tp:taxon-name-part taxon-name-part-type="genus" reg="Gaujoptera">Gaujoptera</tp:taxon-name-part>
              <tp:taxon-name-part taxon-name-part-type="species" reg="amsa">amsa</tp:taxon-name-part>
              <object-id xmlns:xlink="http://www.w3.org/1999/xlink" content-type="zoobank" xlink:type="simple">http://zoobank.org/EAE3EDDC-BED8-4CE2-8341-126A89FBAC5D</object-id>
            </tp:taxon-name><tp:taxon-status xmlns:xlink="http://www.w3.org/1999/xlink" xlink:type="simple">sp. nov.</tp:taxon-status><xref ref-type="fig" rid="F2">Figs 5</xref><xref ref-type="fig" rid="F5">, 35</xref><xref ref-type="fig" rid="F5">, 36</xref><xref ref-type="fig" rid="F8">, 68</xref><xref ref-type="fig" rid="F15">, 93</xref></tp:nomenclature><tp:treatment-sec sec-type="type material" id="SECID0EWIDI"><title>Type material.</title><p><bold><italic>Holotype</italic></bold> ♂, <bold>Bolivia</bold>: Bolivia, Cotapata, <named-content xmlns:xlink="http://www.w3.org/1999/xlink" content-type="dwc:verbatimCoordinates" xlink:type="simple"><named-content content-type="geo-json" specific-use="{&#34;type&#34;:&#34;Point&#34;,&#34;coordinates&#34;:[-67.876667,-16.280000]}" id="NCID0EGJDI" xlink:type="simple">16°16.8'S, 67°52.6'W</named-content></named-content>, 6–7.1.2010, H = 3210 m, leg/coll. Viktor &amp; Svetlana Sinyaev + Alexei Zamesov / UF, FLMNH, MGCL 1049124. [DNA voucher MGCL-NOC-65307] deposited in MGCL. <bold><italic>Paratype</italic></bold> (1 ♂, MGCL): <bold>Peru</bold>: Peru-Junin near Calabaza vill., <named-content xmlns:xlink="http://www.w3.org/1999/xlink" content-type="dwc:verbatimCoordinates" xlink:type="simple"><named-content content-type="geo-json" specific-use="{&#34;type&#34;:&#34;Point&#34;,&#34;coordinates&#34;:[-74.865000,-11.496667]}" id="NCID0ETJDI" xlink:type="simple">11°29,8'S, 74°51,9'W</named-content></named-content>, 17.12.2010, H = 2964 m, leg/coll. Viktor &amp; Svetlana Sinyaev + Vladimir Izerskiy (1 ♂). <bold>Additional examined specimens</bold> (6 ♂, MGCL): <bold>Bolivia</bold>: same collecting data as holotype. (3 ♂); <bold>Peru</bold>: same collecting data as paratype. (2 ♂); Peru: Dept. Junin, Cerro Pichita, Res. Sta. nr. San Ramon, 2965 m, 7–9 Apr. 2011, coll. J. B. Heppner &amp; C. Carrera (1 ♂).</p></tp:treatment-sec><tp:treatment-sec sec-type="etymology" id="SECID0E5JDI"><title>Etymology.</title><p><italic>Amsa</italic> is a Quechuan word that means dark, opaque, or confused.</p></tp:treatment-sec><tp:treatment-sec sec-type="diagnosis" id="SECID0EGKDI"><title>Diagnosis.</title><p>The species <italic><tp:taxon-name><tp:taxon-name-part taxon-name-part-type="genus" reg="Gaujoptera">Gaujoptera</tp:taxon-name-part> <tp:taxon-name-part taxon-name-part-type="species" reg="amsa">amsa</tp:taxon-name-part></tp:taxon-name></italic> has similar morphological characters with species of <italic><tp:taxon-name><tp:taxon-name-part taxon-name-part-type="genus" reg="Millerana">Millerana</tp:taxon-name-part></tp:taxon-name></italic>, however, it is easy to identify because the thorax has no spots or patches, but is completely marbled with black, gray, brown, and sulfur-yellow scales. The forewing is dark sulfur-yellow with a blurry pattern in gray. Additionally, the genitalia have a simple valva without any lobe or protuberances, and a small clasper is present.</p></tp:treatment-sec><tp:treatment-sec sec-type="description" id="SECID0E5KDI"><title>Description.</title><p><bold><italic>Head</italic>.</bold> Palp with last segment black with few yellow scales on tip; frons marbled. <bold><italic>Thorax</italic>.</bold> Marbled in black, gray, brown, and sulfur-yellow. <bold><italic>Wings</italic>.</bold> Forewing length: male 18–20 mm; forewing marbled with wing pattern in gray; pattern blurry; orbicular spot barely visible in yellow; a narrow lunate marking on reniform spot; terminal lines zigzag; hindwing hyaline with sulfur-yellow fringe. <bold><italic>Leg.</italic></bold> Prothoracic and mesothoracic legs sulfur-yellow with some brown spots; tarsi brown and yellow; metathoracic legs marbled in brown and yellow with tarsi sulfur-yellow. <bold><italic>Abdomen</italic>.</bold> Sulfur-yellow with a black line of tufts in middle of abdomen on A1–A5. <bold><italic>Male genitalia</italic>.</bold> Valva rectangular, simple; saccular region wide; apex densely covered by setae; clasper small, triangular; juxta shell-like; tegumen narrow; uncus small; aedeagus short, almost same width as vesica; vesica ovoid with a line of minute spines in middle, positioned diagonally.</p></tp:treatment-sec><tp:treatment-sec sec-type="Immature stages" id="SECID0E3LDI"><title>Immature stages.</title><p>Unknown.</p></tp:treatment-sec><tp:treatment-sec sec-type="distribution" id="SECID0EBMDI"><title>Distribution.</title><p><italic><tp:taxon-name><tp:taxon-name-part taxon-name-part-type="genus" reg="Gaujoptera">Gaujoptera</tp:taxon-name-part> <tp:taxon-name-part taxon-name-part-type="species" reg="amsa">amsa</tp:taxon-name-part></tp:taxon-name></italic> occurs from central Peru to northern Bolivia at high elevations ca. 3000 m or above (Fig. <xref ref-type="fig" rid="F15">93</xref>).</p></tp:treatment-sec><tp:treatment-sec sec-type="biology" id="SECID0EWMDI"><title>Biology.</title><p>Unknown.</p></tp:treatment-sec><tp:treatment-sec sec-type="remarks" id="SECID0E2MDI"><title>Remarks.</title><p>Most of the specimens are very damaged and could only be identified by genitalia examination, except the holotype and paratype (Figs <xref ref-type="fig" rid="F5">35</xref>, <xref ref-type="fig" rid="F5">36</xref>).</p></tp:treatment-sec><tp:treatment-sec><!--Section generated to contain objects referenced in tp:taxon-treatment.--><fig id="F2" position="float" orientation="portrait"><object-id xmlns:xlink="http://www.w3.org/1999/xlink" content-type="doi" xlink:type="simple">10.3897/zookeys.985.51622.figures2-7</object-id><object-id xmlns:xlink="http://www.w3.org/1999/xlink" content-type="zenodo_dep_id" xlink:type="simple">4270804</object-id><object-id xmlns:xlink="http://www.w3.org/1999/xlink" content-type="arpha" xlink:type="simple">6D7B63DE-FC4D-5B42-9B54-C4075739CBC0</object-id><label>Figures 2–7.</label><caption><p>Adult head structure <bold>2</bold><italic><tp:taxon-name><tp:taxon-name-part taxon-name-part-type="genus" reg="Cicadoforma">Cicadoforma</tp:taxon-name-part> <tp:taxon-name-part taxon-name-part-type="species" reg="ocelotus">ocelotus</tp:taxon-name-part></tp:taxon-name></italic>, MGCL, Santander, Colombia <bold>3</bold><italic><tp:taxon-name><tp:taxon-name-part taxon-name-part-type="genus" reg="Cicadomorphus">Cicadomorphus</tp:taxon-name-part> <tp:taxon-name-part taxon-name-part-type="species" reg="falkasiska">falkasiska</tp:taxon-name-part></tp:taxon-name></italic>, MGCL, Pasco, Peru <bold>4</bold><italic><tp:taxon-name><tp:taxon-name-part taxon-name-part-type="genus" reg="Gaujonia">Gaujonia</tp:taxon-name-part> <tp:taxon-name-part taxon-name-part-type="species" reg="kanakusika">kanakusika</tp:taxon-name-part></tp:taxon-name></italic>, MGCL, Cundinamarca, Colombia <bold>5</bold><italic><tp:taxon-name><tp:taxon-name-part taxon-name-part-type="genus" reg="Gaujoptera">Gaujoptera</tp:taxon-name-part> <tp:taxon-name-part taxon-name-part-type="species" reg="amsa">amsa</tp:taxon-name-part></tp:taxon-name></italic>, MGCL, Cotapata, Bolivia <bold>6</bold><italic><tp:taxon-name><tp:taxon-name-part taxon-name-part-type="genus" reg="Millerana">Millerana</tp:taxon-name-part> <tp:taxon-name-part taxon-name-part-type="species" reg="cajas">cajas</tp:taxon-name-part></tp:taxon-name></italic>, MGCL, Azuay, Ecuador <bold>7</bold><italic><tp:taxon-name><tp:taxon-name-part taxon-name-part-type="genus" reg="Oculicattus">Oculicattus</tp:taxon-name-part> <tp:taxon-name-part taxon-name-part-type="species" reg="renifera">renifera</tp:taxon-name-part></tp:taxon-name></italic>, MGCL, Cusco, Peru.</p></caption><graphic xmlns:xlink="http://www.w3.org/1999/xlink" xlink:href="zookeys-985-071-g002.jpg" position="float" orientation="portrait" xlink:type="simple" id="oo_471602.jpg"><uri content-type="original_file" xlink:type="simple">https://binary.pensoft.net/fig/471602</uri></graphic></fig><fig id="F5" position="float" orientation="portrait"><object-id xmlns:xlink="http://www.w3.org/1999/xlink" content-type="doi" xlink:type="simple">10.3897/zookeys.985.51622.figures26-42</object-id><object-id xmlns:xlink="http://www.w3.org/1999/xlink" content-type="zenodo_dep_id" xlink:type="simple">4270810</object-id><object-id xmlns:xlink="http://www.w3.org/1999/xlink" content-type="arpha" xlink:type="simple">83C58540-DCF4-5E11-A0CB-94B6B0C7D682</object-id><label>Figures 26–42.</label><caption><p>Adult habitus of <italic><tp:taxon-name><tp:taxon-name-part taxon-name-part-type="genus" reg="Gaujonia">Gaujonia</tp:taxon-name-part></tp:taxon-name></italic>, <italic><tp:taxon-name><tp:taxon-name-part taxon-name-part-type="genus" reg="Gaujoptera">Gaujoptera</tp:taxon-name-part></tp:taxon-name></italic>, and <italic><tp:taxon-name><tp:taxon-name-part taxon-name-part-type="genus" reg="Millerana">Millerana</tp:taxon-name-part></tp:taxon-name></italic> species <bold>26</bold><italic><tp:taxon-name><tp:taxon-name-part taxon-name-part-type="genus" reg="Gaujonia">Gaujonia</tp:taxon-name-part> <tp:taxon-name-part taxon-name-part-type="species" reg="arbosi">arbosi</tp:taxon-name-part></tp:taxon-name></italic>, ♂, MGCL, Napo, Ecuador <bold>27</bold><italic><tp:taxon-name><tp:taxon-name-part taxon-name-part-type="genus" reg="Gaujonia">G.</tp:taxon-name-part> <tp:taxon-name-part taxon-name-part-type="species" reg="bichu">bichu</tp:taxon-name-part></tp:taxon-name></italic>, ♂, holotype, FSU, Zamora-Chinchipe, Ecuador <bold>28</bold><italic><tp:taxon-name><tp:taxon-name-part taxon-name-part-type="genus" reg="Gaujonia">G.</tp:taxon-name-part> <tp:taxon-name-part taxon-name-part-type="species" reg="bichu">bichu</tp:taxon-name-part></tp:taxon-name></italic>, ♂, paratype, FSU, Loja, Ecuador <bold>29</bold><italic><tp:taxon-name><tp:taxon-name-part taxon-name-part-type="genus" reg="Gaujonia">G.</tp:taxon-name-part> <tp:taxon-name-part taxon-name-part-type="species" reg="chiqyaq">chiqyaq</tp:taxon-name-part></tp:taxon-name></italic>, ♂, paratype, MGCL, Marinio, Colombia <bold>30</bold><italic><tp:taxon-name><tp:taxon-name-part taxon-name-part-type="genus" reg="Gaujonia">G.</tp:taxon-name-part> <tp:taxon-name-part taxon-name-part-type="species" reg="kanakusika">kanakusika</tp:taxon-name-part></tp:taxon-name></italic>, ♂, holotype, MGCL, Cundinamarca, Colombia <bold>31</bold><italic><tp:taxon-name><tp:taxon-name-part taxon-name-part-type="genus" reg="Gaujonia">G.</tp:taxon-name-part> <tp:taxon-name-part taxon-name-part-type="species" reg="sourakovi">sourakovi</tp:taxon-name-part></tp:taxon-name></italic>, ♂, holotype, MGCL, Cusco, Peru <bold>32</bold><italic><tp:taxon-name><tp:taxon-name-part taxon-name-part-type="genus" reg="Gaujonia">G.</tp:taxon-name-part> <tp:taxon-name-part taxon-name-part-type="species" reg="arbosi">arbosi</tp:taxon-name-part></tp:taxon-name></italic>, ♀, MGCL, Napo, Ecuador <bold>33</bold><italic><tp:taxon-name><tp:taxon-name-part taxon-name-part-type="genus" reg="Gaujonia">G.</tp:taxon-name-part> <tp:taxon-name-part taxon-name-part-type="species" reg="chiqyaq">chiqyaq</tp:taxon-name-part></tp:taxon-name></italic>, ♀, holotype, MGCL, Marinio, Colombia <bold>34</bold><italic><tp:taxon-name><tp:taxon-name-part taxon-name-part-type="genus" reg="Gaujonia">G.</tp:taxon-name-part> <tp:taxon-name-part taxon-name-part-type="species" reg="kanakusika">kanakusika</tp:taxon-name-part></tp:taxon-name></italic>, ♀, paratype, MGCL, Cundinamarca, Colombia <bold>35</bold><italic><tp:taxon-name><tp:taxon-name-part taxon-name-part-type="genus" reg="Gaujoptera">Gaujoptera</tp:taxon-name-part> <tp:taxon-name-part taxon-name-part-type="species" reg="amsa">amsa</tp:taxon-name-part></tp:taxon-name></italic>, ♂, holotype, MGCL, Cotapata, Bolivia <bold>36</bold><italic><tp:taxon-name><tp:taxon-name-part taxon-name-part-type="genus" reg="Gaujoptera">G.</tp:taxon-name-part> <tp:taxon-name-part taxon-name-part-type="species" reg="amsa">amsa</tp:taxon-name-part></tp:taxon-name></italic>, ♂, paratype, MGCL, Junin, Peru <bold>37</bold><italic><tp:taxon-name><tp:taxon-name-part taxon-name-part-type="genus" reg="Millerana">Millerana</tp:taxon-name-part> <tp:taxon-name-part taxon-name-part-type="species" reg="arbosioides">arbosioides</tp:taxon-name-part></tp:taxon-name></italic>, ♂, MGCL, Carchi, Ecuador <bold>38</bold><italic><tp:taxon-name><tp:taxon-name-part taxon-name-part-type="genus" reg="Millerana">M.</tp:taxon-name-part> <tp:taxon-name-part taxon-name-part-type="species" reg="austini">austini</tp:taxon-name-part></tp:taxon-name></italic>, ♂, holotype, CUIC, Cotopaxi, Ecuador <bold>39</bold><italic><tp:taxon-name><tp:taxon-name-part taxon-name-part-type="genus" reg="Millerana">M.</tp:taxon-name-part> <tp:taxon-name-part taxon-name-part-type="species" reg="matthewsae">matthewsae</tp:taxon-name-part></tp:taxon-name></italic>, ♂, holotype, MGCL, Ancash, Peru <bold>40</bold><italic><tp:taxon-name><tp:taxon-name-part taxon-name-part-type="genus" reg="Millerana">M.</tp:taxon-name-part> <tp:taxon-name-part taxon-name-part-type="species" reg="cundinamarquensis">cundinamarquensis</tp:taxon-name-part></tp:taxon-name></italic>, ♂, holotype, MGCL, Cundinamarca, Colombia <bold>41</bold><italic><tp:taxon-name><tp:taxon-name-part taxon-name-part-type="genus" reg="Millerana">M.</tp:taxon-name-part> <tp:taxon-name-part taxon-name-part-type="species" reg="tigrina">tigrina</tp:taxon-name-part></tp:taxon-name></italic>, ♂, holotype, MGCL, Carchi, Ecuador <bold>42</bold><italic><tp:taxon-name><tp:taxon-name-part taxon-name-part-type="genus" reg="Millerana">M.</tp:taxon-name-part> <tp:taxon-name-part taxon-name-part-type="species" reg="cajas">cajas</tp:taxon-name-part></tp:taxon-name></italic>, ♂, holotype, MGCL, Azuay, Ecuador.</p></caption><graphic xmlns:xlink="http://www.w3.org/1999/xlink" xlink:href="zookeys-985-071-g005.jpg" position="float" orientation="portrait" xlink:type="simple" id="oo_471605.jpg"><uri content-type="original_file" xlink:type="simple">https://binary.pensoft.net/fig/471605</uri></graphic></fig><fig id="F8" position="float" orientation="portrait"><object-id xmlns:xlink="http://www.w3.org/1999/xlink" content-type="doi" xlink:type="simple">10.3897/zookeys.985.51622.figures64-68</object-id><object-id xmlns:xlink="http://www.w3.org/1999/xlink" content-type="zenodo_dep_id" xlink:type="simple">4270816</object-id><object-id xmlns:xlink="http://www.w3.org/1999/xlink" content-type="arpha" xlink:type="simple">DEF1D1BF-6467-52E2-B226-F3E457FB1940</object-id><label>Figures 64–68.</label><caption><p>Male genitalia of <italic><tp:taxon-name><tp:taxon-name-part taxon-name-part-type="genus" reg="Gaujonia">Gaujonia</tp:taxon-name-part></tp:taxon-name></italic> and <italic><tp:taxon-name><tp:taxon-name-part taxon-name-part-type="genus" reg="Gaujoptera">Gaujoptera</tp:taxon-name-part></tp:taxon-name></italic> species <bold>64</bold><italic><tp:taxon-name><tp:taxon-name-part taxon-name-part-type="genus" reg="Gaujonia">Gaujonia</tp:taxon-name-part> <tp:taxon-name-part taxon-name-part-type="species" reg="bichu">bichu</tp:taxon-name-part></tp:taxon-name></italic>, holotype, FSU, Zamora-Chinchipe, Ecuador <bold>65</bold><italic><tp:taxon-name><tp:taxon-name-part taxon-name-part-type="genus" reg="Gaujonia">G.</tp:taxon-name-part> <tp:taxon-name-part taxon-name-part-type="species" reg="chiqyaq">chiqyaq</tp:taxon-name-part></tp:taxon-name></italic>, paratype, MGCL, Marinio, Colombia <bold>66</bold><italic><tp:taxon-name><tp:taxon-name-part taxon-name-part-type="genus" reg="Gaujonia">G.</tp:taxon-name-part> <tp:taxon-name-part taxon-name-part-type="species" reg="kanakusika">kanakusika</tp:taxon-name-part></tp:taxon-name></italic>, holotype, MGCL, Cundinamarca, Colombia <bold>67</bold><italic><tp:taxon-name><tp:taxon-name-part taxon-name-part-type="genus" reg="Gaujonia">G.</tp:taxon-name-part> <tp:taxon-name-part taxon-name-part-type="species" reg="sourakovi">sourakovi</tp:taxon-name-part></tp:taxon-name></italic>, holotype, MGCL, Cusco, Peru <bold>68</bold><italic><tp:taxon-name><tp:taxon-name-part taxon-name-part-type="genus" reg="Gaujoptera">Gaujoptera</tp:taxon-name-part> <tp:taxon-name-part taxon-name-part-type="species" reg="amsa">amsa</tp:taxon-name-part></tp:taxon-name></italic>, holotype, MGCL, Cotapata, Bolivia.</p></caption><graphic xmlns:xlink="http://www.w3.org/1999/xlink" xlink:href="zookeys-985-071-g008.jpg" position="float" orientation="portrait" xlink:type="simple" id="oo_471608.jpg"><uri content-type="original_file" xlink:type="simple">https://binary.pensoft.net/fig/471608</uri></graphic></fig><fig id="F15" position="float" orientation="portrait"><object-id xmlns:xlink="http://www.w3.org/1999/xlink" content-type="doi" xlink:type="simple">10.3897/zookeys.985.51622.figure93</object-id><object-id xmlns:xlink="http://www.w3.org/1999/xlink" content-type="zenodo_dep_id" xlink:type="simple">4270798</object-id><object-id xmlns:xlink="http://www.w3.org/1999/xlink" content-type="arpha" xlink:type="simple">C9DC2ECA-C9EB-527D-83C9-5129DA9D784F</object-id><label>Figure 93.</label><caption><p>Distribution of examined specimens of the genera <italic><tp:taxon-name><tp:taxon-name-part taxon-name-part-type="genus" reg="Gaujonia">Gaujonia</tp:taxon-name-part></tp:taxon-name></italic> and <italic><tp:taxon-name><tp:taxon-name-part taxon-name-part-type="genus" reg="Gaujoptera">Gaujoptera</tp:taxon-name-part></tp:taxon-name></italic>.</p></caption><graphic xmlns:xlink="http://www.w3.org/1999/xlink" xlink:href="zookeys-985-071-g015.jpg" position="float" orientation="portrait" xlink:type="simple" id="oo_471615.jpg"><uri content-type="original_file" xlink:type="simple">https://binary.pensoft.net/fig/471615</uri></graphic></fig></tp:treatment-sec></tp:taxon-treatment>
