# Supplementary material for: Revision of the South American genus Gaujonia Dognin (Noctuidae, Pantheinae) with descriptions of five new genera and twenty-one new species
Source: Zookeys. 2020 Nov 5;985:71–126. doi: 10.3897/zookeys.985.51622 (PMC7661952; doi:10.3897/zookeys.985.51622)
Supplement: XML Treatment for Millerana [file zookeys.985.51622-treatment17.xml]

<!DOCTYPE tp:taxon-treatment
  PUBLIC "-//TaxonX//DTD Taxonomic Treatment Publishing DTD v0 20100105//EN" "tax-treatment-NSO.dtd">
<tp:taxon-treatment xmlns:tp="http://www.plazi.org/taxpub"><tp:treatment-meta><kwd-group><label>Taxon classification</label><kwd><named-content xmlns:xlink="http://www.w3.org/1999/xlink" content-type="kingdom">Animalia</named-content></kwd><kwd><named-content xmlns:xlink="http://www.w3.org/1999/xlink" content-type="order">Lepidoptera</named-content></kwd><kwd><named-content xmlns:xlink="http://www.w3.org/1999/xlink" content-type="family">Noctuidae</named-content></kwd></kwd-group><mixed-citation publication-type="journal"><person-group><name><surname>Martinez</surname><given-names>Jose I.</given-names></name></person-group><article-title>Revision of the South American genus <italic><tp:taxon-name><tp:taxon-name-part taxon-name-part-type="genus" reg="Gaujonia">Gaujonia</tp:taxon-name-part></tp:taxon-name></italic> Dognin (<tp:taxon-name><tp:taxon-name-part taxon-name-part-type="family">Noctuidae</tp:taxon-name-part></tp:taxon-name>, <tp:taxon-name><tp:taxon-name-part taxon-name-part-type="subfamily">Pantheinae</tp:taxon-name-part></tp:taxon-name>) with descriptions of five new genera and twenty-one new species</article-title><source>Zookeys</source><day>05</day><month>11</month><year>2020</year><volume>985</volume><fpage>71</fpage><lpage>126</lpage><pub-id pub-id-type="doi">10.3897/zookeys.985.51622</pub-id></mixed-citation></tp:treatment-meta><tp:nomenclature><tp:taxon-name><object-id xmlns:xlink="http://www.w3.org/1999/xlink" content-type="arpha" xlink:type="simple">F87312EB-4A73-5280-A96C-39711D7AE0D9</object-id>
              <tp:taxon-name-part taxon-name-part-type="genus" reg="Millerana">Millerana</tp:taxon-name-part>
              <object-id xmlns:xlink="http://www.w3.org/1999/xlink" content-type="zoobank" xlink:type="simple">http://zoobank.org/F7EC8D53-E82F-4ECB-8896-210255E06389</object-id>
            </tp:taxon-name><tp:taxon-status xmlns:xlink="http://www.w3.org/1999/xlink" xlink:type="simple">gen. nov.</tp:taxon-status></tp:nomenclature><tp:treatment-sec sec-type="Gender" id="SECID0EMODI"><title>Gender.</title><p>Feminine.</p></tp:treatment-sec><tp:treatment-sec sec-type="type species" id="SECID0ERODI"><title>Type species.</title><p><italic><tp:taxon-name><tp:taxon-name-part taxon-name-part-type="genus" reg="Gaujonia">Gaujonia</tp:taxon-name-part> <tp:taxon-name-part taxon-name-part-type="species" reg="arbosioides">arbosioides</tp:taxon-name-part></tp:taxon-name></italic> Dognin, 1894. Lépidoptères de Loja et environs (équateur), descriptions d’espèces nouvelles 17: 87.</p></tp:treatment-sec><tp:treatment-sec sec-type="etymology" id="SECID0ECPDI"><title>Etymology.</title><p><italic><tp:taxon-name><tp:taxon-name-part taxon-name-part-type="genus" reg="Millerana">Millerana</tp:taxon-name-part></tp:taxon-name></italic> is dedicated to my mentor and friend who is like a family member Dr. Jacqueline Y. Miller, an American entomologist who has worked on <tp:taxon-name><tp:taxon-name-part taxon-name-part-type="order">Lepidoptera</tp:taxon-name-part></tp:taxon-name>, especially <tp:taxon-name><tp:taxon-name-part taxon-name-part-type="family">Castniidae</tp:taxon-name-part></tp:taxon-name>, for nearly 40 years. However, her most important legacy has been her guidance to lepidopterists throughout the world.</p></tp:treatment-sec><tp:treatment-sec sec-type="Included species" id="SECID0EZPDI"><title>Included species.</title><p><italic><tp:taxon-name><tp:taxon-name-part taxon-name-part-type="genus" reg="Millerana">Millerana</tp:taxon-name-part></tp:taxon-name></italic> is established as a new genus to include <italic><tp:taxon-name><tp:taxon-name-part taxon-name-part-type="genus" reg="Millerana">Millerana</tp:taxon-name-part> <tp:taxon-name-part taxon-name-part-type="species" reg="arbosioides">arbosioides</tp:taxon-name-part></tp:taxon-name></italic> Dognin originally belonged to <italic><tp:taxon-name><tp:taxon-name-part taxon-name-part-type="genus" reg="Gaujonia">Gaujonia</tp:taxon-name-part></tp:taxon-name></italic>. Additionally, five new species are recognized that were formerly confused with <italic><tp:taxon-name><tp:taxon-name-part taxon-name-part-type="genus" reg="Millerana">M.</tp:taxon-name-part> <tp:taxon-name-part taxon-name-part-type="species" reg="arbosioides">arbosioides</tp:taxon-name-part></tp:taxon-name></italic> because of similarities in their wing markings: <italic><tp:taxon-name><tp:taxon-name-part taxon-name-part-type="genus" reg="Millerana">Millerana</tp:taxon-name-part> <tp:taxon-name-part taxon-name-part-type="species" reg="austini">austini</tp:taxon-name-part></tp:taxon-name></italic> sp. nov., <italic><tp:taxon-name><tp:taxon-name-part taxon-name-part-type="genus" reg="Millerana">Millerana</tp:taxon-name-part> <tp:taxon-name-part taxon-name-part-type="species" reg="cajas">cajas</tp:taxon-name-part></tp:taxon-name></italic> sp. nov., <italic><tp:taxon-name><tp:taxon-name-part taxon-name-part-type="genus" reg="Millerana">Millerana</tp:taxon-name-part> <tp:taxon-name-part taxon-name-part-type="species" reg="cundinamarquensis">cundinamarquensis</tp:taxon-name-part></tp:taxon-name></italic> sp. nov., <italic><tp:taxon-name><tp:taxon-name-part taxon-name-part-type="genus" reg="Millerana">Millerana</tp:taxon-name-part> <tp:taxon-name-part taxon-name-part-type="species" reg="matthewsae">matthewsae</tp:taxon-name-part></tp:taxon-name></italic> sp. nov., and <italic><tp:taxon-name><tp:taxon-name-part taxon-name-part-type="genus" reg="Millerana">Millerana</tp:taxon-name-part> <tp:taxon-name-part taxon-name-part-type="species" reg="tigrina">tigrina</tp:taxon-name-part></tp:taxon-name></italic> sp. nov. However, the external and internal morphology plus DNA barcoding revealed they are distinct. Females are unknown.</p></tp:treatment-sec><tp:treatment-sec sec-type="diagnosis" id="SECID0E1SDI"><title>Diagnosis.</title><p><italic><tp:taxon-name><tp:taxon-name-part taxon-name-part-type="genus" reg="Millerana">Millerana</tp:taxon-name-part></tp:taxon-name></italic> is the most genetically distant genus in the <italic><tp:taxon-name><tp:taxon-name-part taxon-name-part-type="genus" reg="Gaujonia">Gaujonia</tp:taxon-name-part></tp:taxon-name></italic> genus group and is more closely related to <italic><tp:taxon-name><tp:taxon-name-part taxon-name-part-type="genus" reg="Gaujoptera">Gaujoptera</tp:taxon-name-part></tp:taxon-name></italic> (Fig. <xref ref-type="fig" rid="F1">1</xref>). Externally, <italic><tp:taxon-name><tp:taxon-name-part taxon-name-part-type="genus" reg="Millerana">Millerana</tp:taxon-name-part></tp:taxon-name></italic> is similar to <italic><tp:taxon-name><tp:taxon-name-part taxon-name-part-type="genus" reg="Cicadoforma">Cicadoforma</tp:taxon-name-part></tp:taxon-name></italic> and <italic><tp:taxon-name><tp:taxon-name-part taxon-name-part-type="genus" reg="Cicadomorphus">Cicadomorphus</tp:taxon-name-part></tp:taxon-name></italic>, but smaller in size and a slightly different forewing pattern. The genitalia valva is simple as for <italic><tp:taxon-name><tp:taxon-name-part taxon-name-part-type="genus" reg="Cicadoforma">Cicadoforma</tp:taxon-name-part></tp:taxon-name></italic> and <italic><tp:taxon-name><tp:taxon-name-part taxon-name-part-type="genus" reg="Cicadomorphus">Cicadomorphus</tp:taxon-name-part></tp:taxon-name></italic>, but much wider, with relatively long protuberances at the apex and outer margin. The vesica has a band of spines surrounding the middle area. DNA barcoding reveals that <italic><tp:taxon-name><tp:taxon-name-part taxon-name-part-type="genus" reg="Millerana">Millerana</tp:taxon-name-part></tp:taxon-name></italic> is distant from the other genera: <italic><tp:taxon-name><tp:taxon-name-part taxon-name-part-type="genus" reg="Gaujoptera">Gaujoptera</tp:taxon-name-part></tp:taxon-name></italic> (~ 9% divergent), <italic><tp:taxon-name><tp:taxon-name-part taxon-name-part-type="genus" reg="Cicadoforma">Cicadoforma</tp:taxon-name-part></tp:taxon-name></italic>, and <italic><tp:taxon-name><tp:taxon-name-part taxon-name-part-type="genus" reg="Cicadomorphus">Cicadomorphus</tp:taxon-name-part></tp:taxon-name></italic> (~ 18%).</p></tp:treatment-sec><tp:treatment-sec sec-type="description" id="SECID0EYVDI"><title>Description.</title><p>Orbicular spot well developed; reniform spot with small lunate marking. Forewing pale yellow with black scales, which form the forewing pattern. Hindwing with yellow scales restricted to veins and margin, extending to fringe. Antenna dark brown or brownish orange, serrate, with a stripe of pale-yellow scales on basal % of antenna. Mouthparts reduced; eyes covered by black interfacetal setae. Male genitalia: moderately sclerotized; valva wide, without clasper; apex small with a pointed extension; uncus broad, beak-like; aedeagus short, vesica with narrow band of spines around middle part of vesica.</p></tp:treatment-sec><tp:treatment-sec sec-type="Immature stages" id="SECID0E4VDI"><title>Immature stages.</title><p><bold><italic>Egg.</italic></bold> Circular and flattened with micro-square cells formed by the chorion. <bold><italic>Larva</italic>.</bold> Like many pantheines, there are five to seven instars. Late instars resemble larvae of the genus <italic><tp:taxon-name><tp:taxon-name-part taxon-name-part-type="genus" reg="Panthea">Panthea</tp:taxon-name-part></tp:taxon-name></italic>. Secondary setae on the abdominal tergites spine-like. White lines between the spiracles similar to those of <tp:taxon-name><tp:taxon-name-part taxon-name-part-type="genus" reg="Panthea">Panthea</tp:taxon-name-part></tp:taxon-name>. Thorax densely covered by secondary setae, with long setae on the prothorax covering head. <bold><italic>Pupa</italic>.</bold> Similar to those of other species in the <italic><tp:taxon-name><tp:taxon-name-part taxon-name-part-type="genus" reg="Gaujonia">Gaujonia</tp:taxon-name-part></tp:taxon-name></italic> genus group, but remarkably smaller (see <italic><tp:taxon-name><tp:taxon-name-part taxon-name-part-type="genus" reg="Cicadomorphus">Cicadomorphus</tp:taxon-name-part> <tp:taxon-name-part taxon-name-part-type="species" reg="falkasiska">falkasiska</tp:taxon-name-part></tp:taxon-name></italic> immature stages) (Bollino and Onore 2001; O. Mahecha-Jiménez, pers. comm.).</p></tp:treatment-sec><tp:treatment-sec sec-type="biology" id="SECID0EPXDI"><title>Biology.</title><p><italic><tp:taxon-name><tp:taxon-name-part taxon-name-part-type="genus" reg="Millerana">Millerana</tp:taxon-name-part> <tp:taxon-name-part taxon-name-part-type="species" reg="tigrina">tigrina</tp:taxon-name-part></tp:taxon-name></italic> is the only species known and is considered a pest of pine trees in Ecuador (Bollino and Onore 2001).</p><fig id="F10" position="float" orientation="portrait"><object-id xmlns:xlink="http://www.w3.org/1999/xlink" content-type="doi" xlink:type="simple">10.3897/zookeys.985.51622.figures74-79</object-id><object-id xmlns:xlink="http://www.w3.org/1999/xlink" content-type="zenodo_dep_id" xlink:type="simple">4270788</object-id><object-id xmlns:xlink="http://www.w3.org/1999/xlink" content-type="arpha" xlink:type="simple">0801042F-7F48-5505-AC98-209ECCE565D2</object-id><label>Figures 74–79.</label><caption><p>Male genitalia of <italic><tp:taxon-name><tp:taxon-name-part taxon-name-part-type="genus" reg="Oculicattus">Oculicattus</tp:taxon-name-part></tp:taxon-name></italic> species <bold>74</bold><italic><tp:taxon-name><tp:taxon-name-part taxon-name-part-type="genus" reg="Oculicattus">Oculicattus</tp:taxon-name-part> <tp:taxon-name-part taxon-name-part-type="species" reg="inca">inca</tp:taxon-name-part></tp:taxon-name></italic>, holotype, MGCL, Sierra Siberia, Bolivia <bold>75</bold><italic><tp:taxon-name><tp:taxon-name-part taxon-name-part-type="genus" reg="Oculicattus">O.</tp:taxon-name-part> <tp:taxon-name-part taxon-name-part-type="species" reg="boliviana">boliviana</tp:taxon-name-part></tp:taxon-name></italic>, holotype, MGCL, Sierra Siberia, Bolivia <bold>76</bold><italic><tp:taxon-name><tp:taxon-name-part taxon-name-part-type="genus" reg="Oculicattus">O.</tp:taxon-name-part> <tp:taxon-name-part taxon-name-part-type="species" reg="uturunku">uturunku</tp:taxon-name-part></tp:taxon-name></italic>, holotype, MGCL, Morona, Ecuador <bold>77</bold><italic><tp:taxon-name><tp:taxon-name-part taxon-name-part-type="genus" reg="Oculicattus">O.</tp:taxon-name-part> <tp:taxon-name-part taxon-name-part-type="species" reg="brehmi">brehmi</tp:taxon-name-part></tp:taxon-name></italic>, holotype, FSU, Loja, Ecuador <bold>78</bold><italic><tp:taxon-name><tp:taxon-name-part taxon-name-part-type="genus" reg="Oculicattus">O.</tp:taxon-name-part> <tp:taxon-name-part taxon-name-part-type="species" reg="raizae">raizae</tp:taxon-name-part></tp:taxon-name></italic>, holotype, MGCL, Tolima, Colombia <bold>79</bold><italic><tp:taxon-name><tp:taxon-name-part taxon-name-part-type="genus" reg="Oculicattus">O.</tp:taxon-name-part> <tp:taxon-name-part taxon-name-part-type="species" reg="schmidti">schmidti</tp:taxon-name-part></tp:taxon-name></italic>, holotype, MGCL, Pasco, Peru.</p></caption><graphic xmlns:xlink="http://www.w3.org/1999/xlink" xlink:href="zookeys-985-071-g010.jpg" position="float" orientation="portrait" xlink:type="simple" id="oo_471610.jpg"><uri content-type="original_file" xlink:type="simple">https://binary.pensoft.net/fig/471610</uri></graphic></fig></tp:treatment-sec><tp:treatment-sec><!--Section generated to contain objects referenced in tp:taxon-treatment.--><fig id="F1" position="float" orientation="portrait"><object-id xmlns:xlink="http://www.w3.org/1999/xlink" content-type="doi" xlink:type="simple">10.3897/zookeys.985.51622.figure1</object-id><object-id xmlns:xlink="http://www.w3.org/1999/xlink" content-type="zenodo_dep_id" xlink:type="simple">4270786</object-id><object-id xmlns:xlink="http://www.w3.org/1999/xlink" content-type="arpha" xlink:type="simple">C1CBB922-2FDD-5D55-8F79-9384121A3CEE</object-id><label>Figure 1.</label><caption><p>Maximum likelihood tree showing relationships between the <italic><tp:taxon-name><tp:taxon-name-part taxon-name-part-type="genus" reg="Gaujonia">Gaujonia</tp:taxon-name-part></tp:taxon-name></italic> genus group and the rest of the other jaguar moth genera based on the cytochrome c oxidase I gene (<abbrev xmlns:xlink="http://www.w3.org/1999/xlink" xlink:title="mitochondrial cytochrome oxidase I" id="ABBRID0EFOAE" xlink:type="simple">COI</abbrev>) marker. Nodes with black circles represent high support (UFBoot ≥ 95 and SH-aLRT ≥ 80). Nodes with gray circles represent low support (UFBoot &lt; 95 and SH-aLRT &lt; 80). Black branches constitute the outgroups.</p></caption><graphic xmlns:xlink="http://www.w3.org/1999/xlink" xlink:href="zookeys-985-071-g001.jpg" position="float" orientation="portrait" xlink:type="simple" id="oo_471601.jpg"><uri content-type="original_file" xlink:type="simple">https://binary.pensoft.net/fig/471601</uri></graphic></fig></tp:treatment-sec></tp:taxon-treatment>
