# Supplementary material for: Revision of the South American genus Gaujonia Dognin (Noctuidae, Pantheinae) with descriptions of five new genera and twenty-one new species
Source: Zookeys. 2020 Nov 5;985:71–126. doi: 10.3897/zookeys.985.51622 (PMC7661952; doi:10.3897/zookeys.985.51622)
Supplement: XML Treatment for Millerana cajas [file zookeys.985.51622-treatment20.xml]

<!DOCTYPE tp:taxon-treatment
  PUBLIC "-//TaxonX//DTD Taxonomic Treatment Publishing DTD v0 20100105//EN" "tax-treatment-NSO.dtd">
<tp:taxon-treatment xmlns:tp="http://www.plazi.org/taxpub"><tp:treatment-meta><kwd-group><label>Taxon classification</label><kwd><named-content xmlns:xlink="http://www.w3.org/1999/xlink" content-type="kingdom">Animalia</named-content></kwd><kwd><named-content xmlns:xlink="http://www.w3.org/1999/xlink" content-type="order">Lepidoptera</named-content></kwd><kwd><named-content xmlns:xlink="http://www.w3.org/1999/xlink" content-type="family">Noctuidae</named-content></kwd></kwd-group><mixed-citation publication-type="journal"><person-group><name><surname>Martinez</surname><given-names>Jose I.</given-names></name></person-group><article-title>Revision of the South American genus <italic><tp:taxon-name><tp:taxon-name-part taxon-name-part-type="genus" reg="Gaujonia">Gaujonia</tp:taxon-name-part></tp:taxon-name></italic> Dognin (<tp:taxon-name><tp:taxon-name-part taxon-name-part-type="family">Noctuidae</tp:taxon-name-part></tp:taxon-name>, <tp:taxon-name><tp:taxon-name-part taxon-name-part-type="subfamily">Pantheinae</tp:taxon-name-part></tp:taxon-name>) with descriptions of five new genera and twenty-one new species</article-title><source>Zookeys</source><day>05</day><month>11</month><year>2020</year><volume>985</volume><fpage>71</fpage><lpage>126</lpage><pub-id pub-id-type="doi">10.3897/zookeys.985.51622</pub-id></mixed-citation></tp:treatment-meta><tp:nomenclature><tp:taxon-name><object-id xmlns:xlink="http://www.w3.org/1999/xlink" content-type="arpha" xlink:type="simple">823F30C1-D06E-5F53-BF65-CF12EC4D9CE2</object-id>
              <tp:taxon-name-part taxon-name-part-type="genus" reg="Millerana">Millerana</tp:taxon-name-part>
              <tp:taxon-name-part taxon-name-part-type="species" reg="cajas">cajas</tp:taxon-name-part>
              <object-id xmlns:xlink="http://www.w3.org/1999/xlink" content-type="zoobank" xlink:type="simple">http://zoobank.org/0CC0DBCA-3428-474C-B339-50C24A2776FA</object-id>
            </tp:taxon-name><tp:taxon-status xmlns:xlink="http://www.w3.org/1999/xlink" xlink:type="simple">sp. nov.</tp:taxon-status><xref ref-type="fig" rid="F2">Figs 6</xref><xref ref-type="fig" rid="F5">, 42</xref><xref ref-type="fig" rid="F9">, 72</xref><xref ref-type="fig" rid="F16">, 94</xref></tp:nomenclature><tp:treatment-sec sec-type="type material" id="SECID0ETVAK"><title>Type material.</title><p><bold><italic>Holotype</italic></bold> ♂, <bold>Ecuador</bold>: Ecuador, Azuay Prov., Cajas Nat.Park, Road Cuenca-Pto Inca, <named-content xmlns:xlink="http://www.w3.org/1999/xlink" content-type="dwc:verbatimCoordinates" xlink:type="simple"><named-content content-type="geo-json" specific-use="{&#34;type&#34;:&#34;Point&#34;,&#34;coordinates&#34;:[-79.182778,-2.780556]}" id="NCID0EDWAK" xlink:type="simple">2°46'50"S, 79°10'58"W</named-content></named-content>, 28.11.2012, H = 3615m, Exped. Ron Brechlin &amp; Victor Sinyaev / UF, FLMNH, MGCL 1049111. [DNA voucher MGCL-NOC-65294] deposited in MGCL. <bold><italic>Paratype</italic></bold> (1 ♂, MGCL): <bold>Ecuador</bold>: Same collecting data as holotype.</p></tp:treatment-sec><tp:treatment-sec sec-type="etymology" id="SECID0ENWAK"><title>Etymology.</title><p>The only two specimens found in El Cajas National Park, Ecuador, are known.</p></tp:treatment-sec><tp:treatment-sec sec-type="diagnosis" id="SECID0ESWAK"><title>Diagnosis.</title><p><italic><tp:taxon-name><tp:taxon-name-part taxon-name-part-type="genus" reg="Millerana">Millerana</tp:taxon-name-part> <tp:taxon-name-part taxon-name-part-type="species" reg="cajas">cajas</tp:taxon-name-part></tp:taxon-name></italic> is similar to <italic><tp:taxon-name><tp:taxon-name-part taxon-name-part-type="genus" reg="Millerana">M.</tp:taxon-name-part> <tp:taxon-name-part taxon-name-part-type="species" reg="austini">austini</tp:taxon-name-part></tp:taxon-name></italic>. The best way to identify <italic><tp:taxon-name><tp:taxon-name-part taxon-name-part-type="genus" reg="Millerana">M.</tp:taxon-name-part> <tp:taxon-name-part taxon-name-part-type="species" reg="cajas">cajas</tp:taxon-name-part></tp:taxon-name></italic> externally is to examine the medial and postmedial lines, which are fused on the forewing. Moreover, the genitalia are very distinctive. The valva is enlarged, especially in the costal region; <italic><tp:taxon-name><tp:taxon-name-part taxon-name-part-type="genus" reg="Millerana">Millerana</tp:taxon-name-part> <tp:taxon-name-part taxon-name-part-type="species" reg="cajas">cajas</tp:taxon-name-part></tp:taxon-name></italic> has a wide apical protuberance on the valve, similar to that of <italic><tp:taxon-name><tp:taxon-name-part taxon-name-part-type="genus" reg="Millerana">M.</tp:taxon-name-part> <tp:taxon-name-part taxon-name-part-type="species" reg="matthewsae">matthewsae</tp:taxon-name-part></tp:taxon-name></italic>; the vesica has a distal diverticulum surrounded by a spine band.</p></tp:treatment-sec><tp:treatment-sec sec-type="description" id="SECID0EPYAK"><title>Description.</title><p><bold><italic>Head</italic>.</bold> Palp short, black and yellow, except last segment that is black with some small yellow scales; frons yellow. <bold><italic>Thorax</italic>.</bold> Covered with light lemon-yellow hair-like scales with some black spots. <bold><italic>Wing</italic>.</bold> Light lemon yellow with black and gray pattern; forewing length: male 18–20 mm; forewing antemedial, medial, and subterminal lines well developed; whereas basal, postmedial, and terminal lines defined by small dots; medial line wide; orbicular spot slightly flattened; reniform spot large, incomplete, with lunate marking at base of M1 cell; V-shaped mark at base of CuA2 narrow; medial and postmedial lines fused by black scales between V-shaped mark in CuA2 and fold; hindwing whitish yellow with veins whitish orange. <bold><italic>Leg.</italic></bold> Prothoracic legs black with fuscous joints; mesothoracic and metathoracic legs yellow with a black spot on tibia; tarsi black. <bold><italic>Abdomen</italic>.</bold> Paler yellow than remainder of body; tuft on middle area on A1–A5; A1–A3 black and A4–A5 yellow. <bold><italic>Male genitalia</italic>.</bold> Cucullus wide, mainly in on costal area; apex with a wide extension followed by some protuberances on outer margin; saccular region wide; tegumen wide; juxta dentate, slightly curved on upper side; aedeagus 3 ½ × longer than wide; opening larger than rest of aedeagus; vesica long with a distal diverticulum, which is surrounded by a band of long spines; medial area with a large patch of minute spines.</p></tp:treatment-sec><tp:treatment-sec sec-type="Immature stages" id="SECID0ENZAK"><title>Immature stages.</title><p>Unknown.</p></tp:treatment-sec><tp:treatment-sec sec-type="distribution" id="SECID0ESZAK"><title>Distribution.</title><p>This species was found in a deciduous forest at a high elevation in southwestern Ecuador ca. 3600 m (Fig. <xref ref-type="fig" rid="F16">94</xref>).</p></tp:treatment-sec><tp:treatment-sec sec-type="biology" id="SECID0E3ZAK"><title>Biology.</title><p>Unknown.</p></tp:treatment-sec><tp:treatment-sec sec-type="remarks" id="SECID0EB1AK"><title>Remarks.</title><p>Holotype (Fig. <xref ref-type="fig" rid="F5">42</xref>) with the right hindwing and the left forewing slightly broken; the abdomen has a spot of dead fungi; the frons has pink marker stains accidentally applied at the place where it was previously deposited. The left wings are missing in the paratype.</p></tp:treatment-sec><tp:treatment-sec><!--Section generated to contain objects referenced in tp:taxon-treatment.--><fig id="F2" position="float" orientation="portrait"><object-id xmlns:xlink="http://www.w3.org/1999/xlink" content-type="doi" xlink:type="simple">10.3897/zookeys.985.51622.figures2-7</object-id><object-id xmlns:xlink="http://www.w3.org/1999/xlink" content-type="zenodo_dep_id" xlink:type="simple">4270804</object-id><object-id xmlns:xlink="http://www.w3.org/1999/xlink" content-type="arpha" xlink:type="simple">6D7B63DE-FC4D-5B42-9B54-C4075739CBC0</object-id><label>Figures 2–7.</label><caption><p>Adult head structure <bold>2</bold><italic><tp:taxon-name><tp:taxon-name-part taxon-name-part-type="genus" reg="Cicadoforma">Cicadoforma</tp:taxon-name-part> <tp:taxon-name-part taxon-name-part-type="species" reg="ocelotus">ocelotus</tp:taxon-name-part></tp:taxon-name></italic>, MGCL, Santander, Colombia <bold>3</bold><italic><tp:taxon-name><tp:taxon-name-part taxon-name-part-type="genus" reg="Cicadomorphus">Cicadomorphus</tp:taxon-name-part> <tp:taxon-name-part taxon-name-part-type="species" reg="falkasiska">falkasiska</tp:taxon-name-part></tp:taxon-name></italic>, MGCL, Pasco, Peru <bold>4</bold><italic><tp:taxon-name><tp:taxon-name-part taxon-name-part-type="genus" reg="Gaujonia">Gaujonia</tp:taxon-name-part> <tp:taxon-name-part taxon-name-part-type="species" reg="kanakusika">kanakusika</tp:taxon-name-part></tp:taxon-name></italic>, MGCL, Cundinamarca, Colombia <bold>5</bold><italic><tp:taxon-name><tp:taxon-name-part taxon-name-part-type="genus" reg="Gaujoptera">Gaujoptera</tp:taxon-name-part> <tp:taxon-name-part taxon-name-part-type="species" reg="amsa">amsa</tp:taxon-name-part></tp:taxon-name></italic>, MGCL, Cotapata, Bolivia <bold>6</bold><italic><tp:taxon-name><tp:taxon-name-part taxon-name-part-type="genus" reg="Millerana">Millerana</tp:taxon-name-part> <tp:taxon-name-part taxon-name-part-type="species" reg="cajas">cajas</tp:taxon-name-part></tp:taxon-name></italic>, MGCL, Azuay, Ecuador <bold>7</bold><italic><tp:taxon-name><tp:taxon-name-part taxon-name-part-type="genus" reg="Oculicattus">Oculicattus</tp:taxon-name-part> <tp:taxon-name-part taxon-name-part-type="species" reg="renifera">renifera</tp:taxon-name-part></tp:taxon-name></italic>, MGCL, Cusco, Peru.</p></caption><graphic xmlns:xlink="http://www.w3.org/1999/xlink" xlink:href="zookeys-985-071-g002.jpg" position="float" orientation="portrait" xlink:type="simple" id="oo_471602.jpg"><uri content-type="original_file" xlink:type="simple">https://binary.pensoft.net/fig/471602</uri></graphic></fig><fig id="F5" position="float" orientation="portrait"><object-id xmlns:xlink="http://www.w3.org/1999/xlink" content-type="doi" xlink:type="simple">10.3897/zookeys.985.51622.figures26-42</object-id><object-id xmlns:xlink="http://www.w3.org/1999/xlink" content-type="zenodo_dep_id" xlink:type="simple">4270810</object-id><object-id xmlns:xlink="http://www.w3.org/1999/xlink" content-type="arpha" xlink:type="simple">83C58540-DCF4-5E11-A0CB-94B6B0C7D682</object-id><label>Figures 26–42.</label><caption><p>Adult habitus of <italic><tp:taxon-name><tp:taxon-name-part taxon-name-part-type="genus" reg="Gaujonia">Gaujonia</tp:taxon-name-part></tp:taxon-name></italic>, <italic><tp:taxon-name><tp:taxon-name-part taxon-name-part-type="genus" reg="Gaujoptera">Gaujoptera</tp:taxon-name-part></tp:taxon-name></italic>, and <italic><tp:taxon-name><tp:taxon-name-part taxon-name-part-type="genus" reg="Millerana">Millerana</tp:taxon-name-part></tp:taxon-name></italic> species <bold>26</bold><italic><tp:taxon-name><tp:taxon-name-part taxon-name-part-type="genus" reg="Gaujonia">Gaujonia</tp:taxon-name-part> <tp:taxon-name-part taxon-name-part-type="species" reg="arbosi">arbosi</tp:taxon-name-part></tp:taxon-name></italic>, ♂, MGCL, Napo, Ecuador <bold>27</bold><italic><tp:taxon-name><tp:taxon-name-part taxon-name-part-type="genus" reg="Gaujonia">G.</tp:taxon-name-part> <tp:taxon-name-part taxon-name-part-type="species" reg="bichu">bichu</tp:taxon-name-part></tp:taxon-name></italic>, ♂, holotype, FSU, Zamora-Chinchipe, Ecuador <bold>28</bold><italic><tp:taxon-name><tp:taxon-name-part taxon-name-part-type="genus" reg="Gaujonia">G.</tp:taxon-name-part> <tp:taxon-name-part taxon-name-part-type="species" reg="bichu">bichu</tp:taxon-name-part></tp:taxon-name></italic>, ♂, paratype, FSU, Loja, Ecuador <bold>29</bold><italic><tp:taxon-name><tp:taxon-name-part taxon-name-part-type="genus" reg="Gaujonia">G.</tp:taxon-name-part> <tp:taxon-name-part taxon-name-part-type="species" reg="chiqyaq">chiqyaq</tp:taxon-name-part></tp:taxon-name></italic>, ♂, paratype, MGCL, Marinio, Colombia <bold>30</bold><italic><tp:taxon-name><tp:taxon-name-part taxon-name-part-type="genus" reg="Gaujonia">G.</tp:taxon-name-part> <tp:taxon-name-part taxon-name-part-type="species" reg="kanakusika">kanakusika</tp:taxon-name-part></tp:taxon-name></italic>, ♂, holotype, MGCL, Cundinamarca, Colombia <bold>31</bold><italic><tp:taxon-name><tp:taxon-name-part taxon-name-part-type="genus" reg="Gaujonia">G.</tp:taxon-name-part> <tp:taxon-name-part taxon-name-part-type="species" reg="sourakovi">sourakovi</tp:taxon-name-part></tp:taxon-name></italic>, ♂, holotype, MGCL, Cusco, Peru <bold>32</bold><italic><tp:taxon-name><tp:taxon-name-part taxon-name-part-type="genus" reg="Gaujonia">G.</tp:taxon-name-part> <tp:taxon-name-part taxon-name-part-type="species" reg="arbosi">arbosi</tp:taxon-name-part></tp:taxon-name></italic>, ♀, MGCL, Napo, Ecuador <bold>33</bold><italic><tp:taxon-name><tp:taxon-name-part taxon-name-part-type="genus" reg="Gaujonia">G.</tp:taxon-name-part> <tp:taxon-name-part taxon-name-part-type="species" reg="chiqyaq">chiqyaq</tp:taxon-name-part></tp:taxon-name></italic>, ♀, holotype, MGCL, Marinio, Colombia <bold>34</bold><italic><tp:taxon-name><tp:taxon-name-part taxon-name-part-type="genus" reg="Gaujonia">G.</tp:taxon-name-part> <tp:taxon-name-part taxon-name-part-type="species" reg="kanakusika">kanakusika</tp:taxon-name-part></tp:taxon-name></italic>, ♀, paratype, MGCL, Cundinamarca, Colombia <bold>35</bold><italic><tp:taxon-name><tp:taxon-name-part taxon-name-part-type="genus" reg="Gaujoptera">Gaujoptera</tp:taxon-name-part> <tp:taxon-name-part taxon-name-part-type="species" reg="amsa">amsa</tp:taxon-name-part></tp:taxon-name></italic>, ♂, holotype, MGCL, Cotapata, Bolivia <bold>36</bold><italic><tp:taxon-name><tp:taxon-name-part taxon-name-part-type="genus" reg="Gaujoptera">G.</tp:taxon-name-part> <tp:taxon-name-part taxon-name-part-type="species" reg="amsa">amsa</tp:taxon-name-part></tp:taxon-name></italic>, ♂, paratype, MGCL, Junin, Peru <bold>37</bold><italic><tp:taxon-name><tp:taxon-name-part taxon-name-part-type="genus" reg="Millerana">Millerana</tp:taxon-name-part> <tp:taxon-name-part taxon-name-part-type="species" reg="arbosioides">arbosioides</tp:taxon-name-part></tp:taxon-name></italic>, ♂, MGCL, Carchi, Ecuador <bold>38</bold><italic><tp:taxon-name><tp:taxon-name-part taxon-name-part-type="genus" reg="Millerana">M.</tp:taxon-name-part> <tp:taxon-name-part taxon-name-part-type="species" reg="austini">austini</tp:taxon-name-part></tp:taxon-name></italic>, ♂, holotype, CUIC, Cotopaxi, Ecuador <bold>39</bold><italic><tp:taxon-name><tp:taxon-name-part taxon-name-part-type="genus" reg="Millerana">M.</tp:taxon-name-part> <tp:taxon-name-part taxon-name-part-type="species" reg="matthewsae">matthewsae</tp:taxon-name-part></tp:taxon-name></italic>, ♂, holotype, MGCL, Ancash, Peru <bold>40</bold><italic><tp:taxon-name><tp:taxon-name-part taxon-name-part-type="genus" reg="Millerana">M.</tp:taxon-name-part> <tp:taxon-name-part taxon-name-part-type="species" reg="cundinamarquensis">cundinamarquensis</tp:taxon-name-part></tp:taxon-name></italic>, ♂, holotype, MGCL, Cundinamarca, Colombia <bold>41</bold><italic><tp:taxon-name><tp:taxon-name-part taxon-name-part-type="genus" reg="Millerana">M.</tp:taxon-name-part> <tp:taxon-name-part taxon-name-part-type="species" reg="tigrina">tigrina</tp:taxon-name-part></tp:taxon-name></italic>, ♂, holotype, MGCL, Carchi, Ecuador <bold>42</bold><italic><tp:taxon-name><tp:taxon-name-part taxon-name-part-type="genus" reg="Millerana">M.</tp:taxon-name-part> <tp:taxon-name-part taxon-name-part-type="species" reg="cajas">cajas</tp:taxon-name-part></tp:taxon-name></italic>, ♂, holotype, MGCL, Azuay, Ecuador.</p></caption><graphic xmlns:xlink="http://www.w3.org/1999/xlink" xlink:href="zookeys-985-071-g005.jpg" position="float" orientation="portrait" xlink:type="simple" id="oo_471605.jpg"><uri content-type="original_file" xlink:type="simple">https://binary.pensoft.net/fig/471605</uri></graphic></fig><fig id="F9" position="float" orientation="portrait"><object-id xmlns:xlink="http://www.w3.org/1999/xlink" content-type="doi" xlink:type="simple">10.3897/zookeys.985.51622.figures69-73</object-id><object-id xmlns:xlink="http://www.w3.org/1999/xlink" content-type="zenodo_dep_id" xlink:type="simple">4270818</object-id><object-id xmlns:xlink="http://www.w3.org/1999/xlink" content-type="arpha" xlink:type="simple">AFC39A45-9092-50B3-831B-D3F9F1191E03</object-id><label>Figures 69–73.</label><caption><p>Male genitalia of <italic><tp:taxon-name><tp:taxon-name-part taxon-name-part-type="genus" reg="Millerana">Millerana</tp:taxon-name-part></tp:taxon-name></italic> species <bold>69</bold><italic><tp:taxon-name><tp:taxon-name-part taxon-name-part-type="genus" reg="Millerana">Millerana</tp:taxon-name-part> <tp:taxon-name-part taxon-name-part-type="species" reg="cundinamarquensis">cundinamarquensis</tp:taxon-name-part></tp:taxon-name></italic>, holotype, MGCL, Cundinamarca, Colombia <bold>70</bold><italic><tp:taxon-name><tp:taxon-name-part taxon-name-part-type="genus" reg="Millerana">M.</tp:taxon-name-part> <tp:taxon-name-part taxon-name-part-type="species" reg="tigrina">tigrina</tp:taxon-name-part></tp:taxon-name></italic>, holotype, MGCL, Carchi, Ecuador <bold>71</bold><italic><tp:taxon-name><tp:taxon-name-part taxon-name-part-type="genus" reg="Millerana">M.</tp:taxon-name-part> <tp:taxon-name-part taxon-name-part-type="species" reg="matthewsae">matthewsae</tp:taxon-name-part></tp:taxon-name></italic>, holotype, MGCL, Ancash, Peru <bold>72</bold><italic><tp:taxon-name><tp:taxon-name-part taxon-name-part-type="genus" reg="Millerana">M.</tp:taxon-name-part> <tp:taxon-name-part taxon-name-part-type="species" reg="cajas">cajas</tp:taxon-name-part></tp:taxon-name></italic>, holotype, MGCL, Azuay, Ecuador <bold>73</bold><italic><tp:taxon-name><tp:taxon-name-part taxon-name-part-type="genus" reg="Millerana">M.</tp:taxon-name-part> <tp:taxon-name-part taxon-name-part-type="species" reg="austini">austini</tp:taxon-name-part></tp:taxon-name></italic>, holotype, CUIC, Cotopaxi, Ecuador.</p></caption><graphic xmlns:xlink="http://www.w3.org/1999/xlink" xlink:href="zookeys-985-071-g009.jpg" position="float" orientation="portrait" xlink:type="simple" id="oo_471609.jpg"><uri content-type="original_file" xlink:type="simple">https://binary.pensoft.net/fig/471609</uri></graphic></fig><fig id="F16" position="float" orientation="portrait"><object-id xmlns:xlink="http://www.w3.org/1999/xlink" content-type="doi" xlink:type="simple">10.3897/zookeys.985.51622.figure94</object-id><object-id xmlns:xlink="http://www.w3.org/1999/xlink" content-type="zenodo_dep_id" xlink:type="simple">4270800</object-id><object-id xmlns:xlink="http://www.w3.org/1999/xlink" content-type="arpha" xlink:type="simple">DC253214-DE54-5C7C-8612-942C2C19BB16</object-id><label>Figure 94.</label><caption><p>Distribution of examined specimens of the genus <italic><tp:taxon-name><tp:taxon-name-part taxon-name-part-type="genus" reg="Millerana">Millerana</tp:taxon-name-part></tp:taxon-name></italic>.</p></caption><graphic xmlns:xlink="http://www.w3.org/1999/xlink" xlink:href="zookeys-985-071-g016.jpg" position="float" orientation="portrait" xlink:type="simple" id="oo_471616.jpg"><uri content-type="original_file" xlink:type="simple">https://binary.pensoft.net/fig/471616</uri></graphic></fig></tp:treatment-sec></tp:taxon-treatment>
