# Supplementary material for: Revision of the South American genus Gaujonia Dognin (Noctuidae, Pantheinae) with descriptions of five new genera and twenty-one new species
Source: Zookeys. 2020 Nov 5;985:71–126. doi: 10.3897/zookeys.985.51622 (PMC7661952; doi:10.3897/zookeys.985.51622)
Supplement: XML Treatment for Oculicattus boliviana [file zookeys.985.51622-treatment25.xml]

<!DOCTYPE tp:taxon-treatment
  PUBLIC "-//TaxonX//DTD Taxonomic Treatment Publishing DTD v0 20100105//EN" "tax-treatment-NSO.dtd">
<tp:taxon-treatment xmlns:tp="http://www.plazi.org/taxpub"><tp:treatment-meta><kwd-group><label>Taxon classification</label><kwd><named-content xmlns:xlink="http://www.w3.org/1999/xlink" content-type="kingdom">Animalia</named-content></kwd><kwd><named-content xmlns:xlink="http://www.w3.org/1999/xlink" content-type="order">Lepidoptera</named-content></kwd><kwd><named-content xmlns:xlink="http://www.w3.org/1999/xlink" content-type="family">Noctuidae</named-content></kwd></kwd-group><mixed-citation publication-type="journal"><person-group><name><surname>Martinez</surname><given-names>Jose I.</given-names></name></person-group><article-title>Revision of the South American genus <italic><tp:taxon-name><tp:taxon-name-part taxon-name-part-type="genus" reg="Gaujonia">Gaujonia</tp:taxon-name-part></tp:taxon-name></italic> Dognin (<tp:taxon-name><tp:taxon-name-part taxon-name-part-type="family">Noctuidae</tp:taxon-name-part></tp:taxon-name>, <tp:taxon-name><tp:taxon-name-part taxon-name-part-type="subfamily">Pantheinae</tp:taxon-name-part></tp:taxon-name>) with descriptions of five new genera and twenty-one new species</article-title><source>Zookeys</source><day>05</day><month>11</month><year>2020</year><volume>985</volume><fpage>71</fpage><lpage>126</lpage><pub-id pub-id-type="doi">10.3897/zookeys.985.51622</pub-id></mixed-citation></tp:treatment-meta><tp:nomenclature><tp:taxon-name><object-id xmlns:xlink="http://www.w3.org/1999/xlink" content-type="arpha" xlink:type="simple">2BD9F0AD-3DB5-5112-A15F-FF03305598F9</object-id>
              <tp:taxon-name-part taxon-name-part-type="genus" reg="Oculicattus">Oculicattus</tp:taxon-name-part>
              <tp:taxon-name-part taxon-name-part-type="species" reg="boliviana">boliviana</tp:taxon-name-part>
              <object-id xmlns:xlink="http://www.w3.org/1999/xlink" content-type="zoobank" xlink:type="simple">http://zoobank.org/AC56D195-6D14-4D26-9090-3E3B3D8235EF</object-id>
            </tp:taxon-name><tp:taxon-status xmlns:xlink="http://www.w3.org/1999/xlink" xlink:type="simple">sp. nov.</tp:taxon-status><xref ref-type="fig" rid="F6">Figs 48</xref><xref ref-type="fig" rid="F10">, 75</xref><xref ref-type="fig" rid="F17">, 95</xref><tp:nomenclature-citation-list><tp:nomenclature-citation><tp:taxon-name>
                  <tp:taxon-name-part taxon-name-part-type="genus" reg="Gaujonia">Gaujonia</tp:taxon-name-part> <tp:taxon-name-part taxon-name-part-type="species" reg="arbosi">arbosi</tp:taxon-name-part></tp:taxon-name><comment>Gowin, 2017 (nec. Dognin): pl. 47 fig. 6.</comment></tp:nomenclature-citation></tp:nomenclature-citation-list></tp:nomenclature><tp:treatment-sec sec-type="type material" id="SECID0EZICK"><title>Type material.</title><p><bold><italic>Holotype</italic></bold> ♂, <bold>Bolivia</bold>: Bolivia, Sierra Siberia, 16 km SE Pojo, <named-content xmlns:xlink="http://www.w3.org/1999/xlink" content-type="dwc:verbatimCoordinates" xlink:type="simple"><named-content content-type="geo-json" specific-use="{&#34;type&#34;:&#34;Point&#34;,&#34;coordinates&#34;:[-64.708333,-17.818333]}" id="NCID0EJJCK" xlink:type="simple">17°49.1'S, 64°42.5'W</named-content></named-content>, 14.12.2009, H = 2308 m, leg/coll. Viktor &amp; Svetlana Sinyaev + Alexei Zamesov. Deposited in MGCL. <bold><italic>Paratypes</italic></bold> (2 ♂, MGCL): <bold>Bolivia</bold>: Same collecting data as holotype (1 ♂);, La Higuera, <named-content xmlns:xlink="http://www.w3.org/1999/xlink" content-type="dwc:verbatimCoordinates" xlink:type="simple"><named-content content-type="geo-json" specific-use="{&#34;type&#34;:&#34;Point&#34;,&#34;coordinates&#34;:[-64.201667,18.795000]}" id="NCID0EWJCK" xlink:type="simple">18°47.7'N, 64°12.1'W</named-content></named-content>, 19–20.12.2009, H = 2050 m, leg/coll. Viktor &amp; Svetlana Sinyaev + Alexei Zamesov (1 ♂).</p></tp:treatment-sec><tp:treatment-sec sec-type="etymology" id="SECID0E2JCK"><title>Etymology.</title><p>This species is only found in Bolivia, hence the proposed name.</p></tp:treatment-sec><tp:treatment-sec sec-type="diagnosis" id="SECID0EAKCK"><title>Diagnosis.</title><p>This species can be distinguished from <italic><tp:taxon-name><tp:taxon-name-part taxon-name-part-type="genus" reg="Oculicattus">O.</tp:taxon-name-part> <tp:taxon-name-part taxon-name-part-type="species" reg="renifera">renifera</tp:taxon-name-part></tp:taxon-name></italic>, and <italic><tp:taxon-name><tp:taxon-name-part taxon-name-part-type="genus" reg="Oculicattus">O.</tp:taxon-name-part> <tp:taxon-name-part taxon-name-part-type="species" reg="schmidti">schmidti</tp:taxon-name-part></tp:taxon-name></italic> by the large lunate mark in the reniform spot, being lightning bolt shaped, and by the small orbicular spot. The male genitalia have the saccular process with a sharply pointed tip; uncus thin. <italic><tp:taxon-name><tp:taxon-name-part taxon-name-part-type="genus" reg="Oculicattus">Oculicattus</tp:taxon-name-part> <tp:taxon-name-part taxon-name-part-type="species" reg="uturunku">uturunku</tp:taxon-name-part></tp:taxon-name></italic> and <italic><tp:taxon-name><tp:taxon-name-part taxon-name-part-type="genus" reg="Oculicattus">O.</tp:taxon-name-part> <tp:taxon-name-part taxon-name-part-type="species" reg="boliviana">boliviana</tp:taxon-name-part></tp:taxon-name></italic> share almost identical mtDNA, however, distribution and biology, in addition to morphology demonstrate that they are different species.</p></tp:treatment-sec><tp:treatment-sec sec-type="description" id="SECID0ESLCK"><title>Description.</title><p><bold><italic>Head</italic>.</bold> Segments of palp divided in black upper side and yellow underside; two large black spots posterior to antenna. <bold><italic>Thorax</italic>.</bold> Almost entirely light yellow with some small black spots on dorsal area. <bold><italic>Wing</italic>.</bold> Light yellow with wide black lines; forewing length: male 17–19 mm; forewing yellow, like rest of body, with black stripes defining pattern; reniform spot with large lightning bolt-like lunate marking; orbicular spot black, small, outlined in pale yellow; open V-shaped mark on CuA2 at base wide; fringe on hindwing light yellow with black terminal line, interrupted at the veins; posterior margin with fringe whitish yellow; vein yellow with three lines on each vein from M1 to CuA2. <bold><italic>Leg.</italic></bold> Prothoracic leg black with tibia and metatarsi yellow, whereas tarsi black, even at joints. <bold><italic>Abdomen</italic>.</bold> Bright yellow with dorsal region clothed with dark brown scales; dorsal abdomen with yellow tufts and a thin black line on A1–A5. <bold><italic>Male genitalia</italic>.</bold> Cucullar area wide, densely covered by hair-like setae; apex tapered; saccular area relatively narrow, ends in sharp process with a sharply pointed tip; saccular process with setae mainly confined to upper side; saccus V-shaped, considerably flat on tip; juxta flat on upper side and narrow on under side; tegumen wide; uncus thin; aedeagus 1 ⅔ × longer than wide; vesica base ½ × as long as vesica; two oval-shaped subapical spines patches, with small cluster of spines is near the middle of the dorsal wall of the vesica.</p></tp:treatment-sec><tp:treatment-sec sec-type="Immature stages" id="SECID0EQMCK"><title>Immature stages.</title><p>Unknown.</p></tp:treatment-sec><tp:treatment-sec sec-type="distribution" id="SECID0EVMCK"><title>Distribution.</title><p>The specimens were collected in south-central Bolivia at high elevations above 2000 m (Fig. <xref ref-type="fig" rid="F17">95</xref>).</p></tp:treatment-sec><tp:treatment-sec sec-type="biology" id="SECID0E6MCK"><title>Biology.</title><p>Unknown.</p></tp:treatment-sec><tp:treatment-sec sec-type="remarks" id="SECID0EENCK"><title>Remarks.</title><p>Holotype (Fig. <xref ref-type="fig" rid="F6">48</xref>) and paratypes are in perfect condition. This species was originally misidentified as <italic><tp:taxon-name><tp:taxon-name-part taxon-name-part-type="genus" reg="Gaujonia">Gaujonia</tp:taxon-name-part> <tp:taxon-name-part taxon-name-part-type="species" reg="arbosi">arbosi</tp:taxon-name-part></tp:taxon-name></italic> by <xref ref-type="bibr" rid="B14">Gowin (2017)</xref>, which is endemic to Ecuador, and is here assigned to a different genus and it was photographed at Laguna Verde-Comarapa and Achira Arriba in Bolivia.</p><fig id="F12" position="float" orientation="portrait"><object-id xmlns:xlink="http://www.w3.org/1999/xlink" content-type="doi" xlink:type="simple">10.3897/zookeys.985.51622.figures85-90</object-id><object-id xmlns:xlink="http://www.w3.org/1999/xlink" content-type="zenodo_dep_id" xlink:type="simple">4270792</object-id><object-id xmlns:xlink="http://www.w3.org/1999/xlink" content-type="arpha" xlink:type="simple">60C5A588-F09C-5181-839F-3E4E20B22ACC</object-id><label>Figures 85–90.</label><caption><p>Female genitalia of <italic><tp:taxon-name><tp:taxon-name-part taxon-name-part-type="genus" reg="Gaujonia">Gaujonia</tp:taxon-name-part></tp:taxon-name></italic> and <italic><tp:taxon-name><tp:taxon-name-part taxon-name-part-type="genus" reg="Oculicattus">Oculicattus</tp:taxon-name-part></tp:taxon-name></italic> species <bold>85</bold><italic><tp:taxon-name><tp:taxon-name-part taxon-name-part-type="genus" reg="Gaujonia">Gaujonia</tp:taxon-name-part> <tp:taxon-name-part taxon-name-part-type="species" reg="arbosi">arbosi</tp:taxon-name-part></tp:taxon-name></italic>, MGCL, Napo, Ecuador <bold>86</bold><italic><tp:taxon-name><tp:taxon-name-part taxon-name-part-type="genus" reg="Gaujonia">G.</tp:taxon-name-part> <tp:taxon-name-part taxon-name-part-type="species" reg="chiqyaq">chiqyaq</tp:taxon-name-part></tp:taxon-name></italic>, holotype, MGCL, Marinio, Colombia <bold>87</bold><italic><tp:taxon-name><tp:taxon-name-part taxon-name-part-type="genus" reg="Gaujonia">G.</tp:taxon-name-part> <tp:taxon-name-part taxon-name-part-type="species" reg="kanakusika">kanakusika</tp:taxon-name-part></tp:taxon-name></italic>, paratype, MGCL, Cundinamarca, Colombia <bold>88</bold><italic><tp:taxon-name><tp:taxon-name-part taxon-name-part-type="genus" reg="Oculicattus">Oculicattus</tp:taxon-name-part> <tp:taxon-name-part taxon-name-part-type="species" reg="renifera">renifera</tp:taxon-name-part></tp:taxon-name></italic>, MGCL, Cusco, Peru <bold>89</bold><italic><tp:taxon-name><tp:taxon-name-part taxon-name-part-type="genus" reg="Oculicattus">O.</tp:taxon-name-part> <tp:taxon-name-part taxon-name-part-type="species" reg="brehmi">brehmi</tp:taxon-name-part></tp:taxon-name></italic>, paratype, MGCL, Napo, Ecuador <bold>90</bold><italic><tp:taxon-name><tp:taxon-name-part taxon-name-part-type="genus" reg="Oculicattus">O.</tp:taxon-name-part> <tp:taxon-name-part taxon-name-part-type="species" reg="raizae">raizae</tp:taxon-name-part></tp:taxon-name></italic>, paratype, MGCL, La Paz, Bolivia.</p></caption><graphic xmlns:xlink="http://www.w3.org/1999/xlink" xlink:href="zookeys-985-071-g012.jpg" position="float" orientation="portrait" xlink:type="simple" id="oo_471612.jpg"><uri content-type="original_file" xlink:type="simple">https://binary.pensoft.net/fig/471612</uri></graphic></fig></tp:treatment-sec><tp:treatment-sec><!--Section generated to contain objects referenced in tp:taxon-treatment.--><fig id="F6" position="float" orientation="portrait"><object-id xmlns:xlink="http://www.w3.org/1999/xlink" content-type="doi" xlink:type="simple">10.3897/zookeys.985.51622.figures43-58</object-id><object-id xmlns:xlink="http://www.w3.org/1999/xlink" content-type="zenodo_dep_id" xlink:type="simple">4270812</object-id><object-id xmlns:xlink="http://www.w3.org/1999/xlink" content-type="arpha" xlink:type="simple">BA2A8BA3-B94D-5C55-AABF-59D810EEF68B</object-id><label>Figures 43–58.</label><caption><p>Adult habitus of <italic><tp:taxon-name><tp:taxon-name-part taxon-name-part-type="genus" reg="Oculicattus">Oculicattus</tp:taxon-name-part></tp:taxon-name></italic> species <bold>43</bold><italic><tp:taxon-name><tp:taxon-name-part taxon-name-part-type="genus" reg="Oculicattus">Oculicattus</tp:taxon-name-part> <tp:taxon-name-part taxon-name-part-type="species" reg="renifera">renifera</tp:taxon-name-part></tp:taxon-name></italic>, ♂, MGCL, Cusco, Peru <bold>44</bold><italic><tp:taxon-name><tp:taxon-name-part taxon-name-part-type="genus" reg="Oculicattus">O.</tp:taxon-name-part> <tp:taxon-name-part taxon-name-part-type="species" reg="renifera">renifera</tp:taxon-name-part></tp:taxon-name></italic>, ♂, MGCL, Junin, Peru <bold>45</bold><italic><tp:taxon-name><tp:taxon-name-part taxon-name-part-type="genus" reg="Oculicattus">O.</tp:taxon-name-part> <tp:taxon-name-part taxon-name-part-type="species" reg="schmidti">schmidti</tp:taxon-name-part></tp:taxon-name></italic>, ♂, holotype, MGCL, Pasco, Peru <bold>46</bold><italic><tp:taxon-name><tp:taxon-name-part taxon-name-part-type="genus" reg="Oculicattus">O.</tp:taxon-name-part> <tp:taxon-name-part taxon-name-part-type="species" reg="schmidti">schmidti</tp:taxon-name-part></tp:taxon-name></italic>, ♂, paratype, MGCL, Junin, Peru <bold>47</bold><italic><tp:taxon-name><tp:taxon-name-part taxon-name-part-type="genus" reg="Oculicattus">O.</tp:taxon-name-part> <tp:taxon-name-part taxon-name-part-type="species" reg="inca">inca</tp:taxon-name-part></tp:taxon-name></italic>, ♂, holotype, MGCL, Sierra Siberia, Bolivia <bold>48</bold><italic><tp:taxon-name><tp:taxon-name-part taxon-name-part-type="genus" reg="Oculicattus">O.</tp:taxon-name-part> <tp:taxon-name-part taxon-name-part-type="species" reg="boliviana">boliviana</tp:taxon-name-part></tp:taxon-name></italic>, ♂, holotype, MGCL, Sierra Siberia, Bolivia <bold>49</bold><italic><tp:taxon-name><tp:taxon-name-part taxon-name-part-type="genus" reg="Oculicattus">O.</tp:taxon-name-part> <tp:taxon-name-part taxon-name-part-type="species" reg="uturunku">uturunku</tp:taxon-name-part></tp:taxon-name></italic>, ♂, holotype, MGCL, Morona, Ecuador <bold>50</bold><italic><tp:taxon-name><tp:taxon-name-part taxon-name-part-type="genus" reg="Oculicattus">O.</tp:taxon-name-part> <tp:taxon-name-part taxon-name-part-type="species" reg="raizae">raizae</tp:taxon-name-part></tp:taxon-name></italic>, ♂, holotype, MGCL, Tolima, Colombia <bold>51</bold><italic><tp:taxon-name><tp:taxon-name-part taxon-name-part-type="genus" reg="Oculicattus">O.</tp:taxon-name-part> <tp:taxon-name-part taxon-name-part-type="species" reg="raizae">raizae</tp:taxon-name-part></tp:taxon-name></italic>, ♂, paratype, ZSM, Pichincha, Ecuador <bold>52</bold><italic><tp:taxon-name><tp:taxon-name-part taxon-name-part-type="genus" reg="Oculicattus">O.</tp:taxon-name-part> <tp:taxon-name-part taxon-name-part-type="species" reg="brehmi">brehmi</tp:taxon-name-part></tp:taxon-name></italic>, ♂, holotype, FSU, Loja, Ecuador <bold>53</bold><italic><tp:taxon-name><tp:taxon-name-part taxon-name-part-type="genus" reg="Oculicattus">O.</tp:taxon-name-part> <tp:taxon-name-part taxon-name-part-type="species" reg="brehmi">brehmi</tp:taxon-name-part></tp:taxon-name></italic>, ♂, paratype, MGCL, Napo, Ecuador <bold>54</bold><italic><tp:taxon-name><tp:taxon-name-part taxon-name-part-type="genus" reg="Oculicattus">O.</tp:taxon-name-part> <tp:taxon-name-part taxon-name-part-type="species" reg="brehmi">brehmi</tp:taxon-name-part></tp:taxon-name></italic>, ♀, paratype, MGCL, Napo, Ecuador <bold>55</bold><italic><tp:taxon-name><tp:taxon-name-part taxon-name-part-type="genus" reg="Oculicattus">O.</tp:taxon-name-part> <tp:taxon-name-part taxon-name-part-type="species" reg="brehmi">brehmi</tp:taxon-name-part></tp:taxon-name></italic>, ♀, paratype, MGCL, Napo, Ecuador <bold>56</bold><italic><tp:taxon-name><tp:taxon-name-part taxon-name-part-type="genus" reg="Oculicattus">O.</tp:taxon-name-part> <tp:taxon-name-part taxon-name-part-type="species" reg="renifera">renifera</tp:taxon-name-part></tp:taxon-name></italic>, ♀, MGCL, Cusco, Peru <bold>57</bold><italic><tp:taxon-name><tp:taxon-name-part taxon-name-part-type="genus" reg="Oculicattus">O.</tp:taxon-name-part> <tp:taxon-name-part taxon-name-part-type="species" reg="renifera">renifera</tp:taxon-name-part></tp:taxon-name></italic>, ♀, MGCL, Cusco, Peru <bold>58</bold><italic><tp:taxon-name><tp:taxon-name-part taxon-name-part-type="genus" reg="Oculicattus">O.</tp:taxon-name-part> <tp:taxon-name-part taxon-name-part-type="species" reg="raizae">raizae</tp:taxon-name-part></tp:taxon-name></italic>, ♀, paratype, MGCL, La Paz, Bolivia.</p></caption><graphic xmlns:xlink="http://www.w3.org/1999/xlink" xlink:href="zookeys-985-071-g006.jpg" position="float" orientation="portrait" xlink:type="simple" id="oo_471606.jpg"><uri content-type="original_file" xlink:type="simple">https://binary.pensoft.net/fig/471606</uri></graphic></fig><fig id="F10" position="float" orientation="portrait"><object-id xmlns:xlink="http://www.w3.org/1999/xlink" content-type="doi" xlink:type="simple">10.3897/zookeys.985.51622.figures74-79</object-id><object-id xmlns:xlink="http://www.w3.org/1999/xlink" content-type="zenodo_dep_id" xlink:type="simple">4270788</object-id><object-id xmlns:xlink="http://www.w3.org/1999/xlink" content-type="arpha" xlink:type="simple">0801042F-7F48-5505-AC98-209ECCE565D2</object-id><label>Figures 74–79.</label><caption><p>Male genitalia of <italic><tp:taxon-name><tp:taxon-name-part taxon-name-part-type="genus" reg="Oculicattus">Oculicattus</tp:taxon-name-part></tp:taxon-name></italic> species <bold>74</bold><italic><tp:taxon-name><tp:taxon-name-part taxon-name-part-type="genus" reg="Oculicattus">Oculicattus</tp:taxon-name-part> <tp:taxon-name-part taxon-name-part-type="species" reg="inca">inca</tp:taxon-name-part></tp:taxon-name></italic>, holotype, MGCL, Sierra Siberia, Bolivia <bold>75</bold><italic><tp:taxon-name><tp:taxon-name-part taxon-name-part-type="genus" reg="Oculicattus">O.</tp:taxon-name-part> <tp:taxon-name-part taxon-name-part-type="species" reg="boliviana">boliviana</tp:taxon-name-part></tp:taxon-name></italic>, holotype, MGCL, Sierra Siberia, Bolivia <bold>76</bold><italic><tp:taxon-name><tp:taxon-name-part taxon-name-part-type="genus" reg="Oculicattus">O.</tp:taxon-name-part> <tp:taxon-name-part taxon-name-part-type="species" reg="uturunku">uturunku</tp:taxon-name-part></tp:taxon-name></italic>, holotype, MGCL, Morona, Ecuador <bold>77</bold><italic><tp:taxon-name><tp:taxon-name-part taxon-name-part-type="genus" reg="Oculicattus">O.</tp:taxon-name-part> <tp:taxon-name-part taxon-name-part-type="species" reg="brehmi">brehmi</tp:taxon-name-part></tp:taxon-name></italic>, holotype, FSU, Loja, Ecuador <bold>78</bold><italic><tp:taxon-name><tp:taxon-name-part taxon-name-part-type="genus" reg="Oculicattus">O.</tp:taxon-name-part> <tp:taxon-name-part taxon-name-part-type="species" reg="raizae">raizae</tp:taxon-name-part></tp:taxon-name></italic>, holotype, MGCL, Tolima, Colombia <bold>79</bold><italic><tp:taxon-name><tp:taxon-name-part taxon-name-part-type="genus" reg="Oculicattus">O.</tp:taxon-name-part> <tp:taxon-name-part taxon-name-part-type="species" reg="schmidti">schmidti</tp:taxon-name-part></tp:taxon-name></italic>, holotype, MGCL, Pasco, Peru.</p></caption><graphic xmlns:xlink="http://www.w3.org/1999/xlink" xlink:href="zookeys-985-071-g010.jpg" position="float" orientation="portrait" xlink:type="simple" id="oo_471610.jpg"><uri content-type="original_file" xlink:type="simple">https://binary.pensoft.net/fig/471610</uri></graphic></fig><fig id="F17" position="float" orientation="portrait"><object-id xmlns:xlink="http://www.w3.org/1999/xlink" content-type="doi" xlink:type="simple">10.3897/zookeys.985.51622.figure95</object-id><object-id xmlns:xlink="http://www.w3.org/1999/xlink" content-type="zenodo_dep_id" xlink:type="simple">4270802</object-id><object-id xmlns:xlink="http://www.w3.org/1999/xlink" content-type="arpha" xlink:type="simple">4B9AE427-AA49-52D6-82A1-C28B45EE727C</object-id><label>Figure 95.</label><caption><p>Distribution of examined specimens of the genus <italic><tp:taxon-name><tp:taxon-name-part taxon-name-part-type="genus" reg="Oculicattus">Oculicattus</tp:taxon-name-part></tp:taxon-name></italic>.</p></caption><graphic xmlns:xlink="http://www.w3.org/1999/xlink" xlink:href="zookeys-985-071-g017.jpg" position="float" orientation="portrait" xlink:type="simple" id="oo_471617.jpg"><uri content-type="original_file" xlink:type="simple">https://binary.pensoft.net/fig/471617</uri></graphic></fig></tp:treatment-sec><ref-list><ref id="B14"><mixed-citation xmlns:xlink="http://www.w3.org/1999/xlink" xlink:type="simple"><person-group><name name-style="western"><surname>Gowin</surname><given-names>E</given-names></name></person-group> (<year>2017</year>) <source>Mariposas Nocturnas: Moths of Central and South America, A Study in Beauty and Diversity.</source><publisher-name>Princeton University Press</publisher-name>, <publisher-loc>NJ</publisher-loc>, <size units="page">144 pp</size>. [70 pls.]</mixed-citation></ref></ref-list></tp:taxon-treatment>
