# Supplementary material for: Revision of the South American genus Gaujonia Dognin (Noctuidae, Pantheinae) with descriptions of five new genera and twenty-one new species
Source: Zookeys. 2020 Nov 5;985:71–126. doi: 10.3897/zookeys.985.51622 (PMC7661952; doi:10.3897/zookeys.985.51622)
Supplement: XML Treatment for Oculicattus raizae [file zookeys.985.51622-treatment28.xml]

<!DOCTYPE tp:taxon-treatment
  PUBLIC "-//TaxonX//DTD Taxonomic Treatment Publishing DTD v0 20100105//EN" "tax-treatment-NSO.dtd">
<tp:taxon-treatment xmlns:tp="http://www.plazi.org/taxpub"><tp:treatment-meta><kwd-group><label>Taxon classification</label><kwd><named-content xmlns:xlink="http://www.w3.org/1999/xlink" content-type="kingdom">Animalia</named-content></kwd><kwd><named-content xmlns:xlink="http://www.w3.org/1999/xlink" content-type="order">Lepidoptera</named-content></kwd><kwd><named-content xmlns:xlink="http://www.w3.org/1999/xlink" content-type="family">Noctuidae</named-content></kwd></kwd-group><mixed-citation publication-type="journal"><person-group><name><surname>Martinez</surname><given-names>Jose I.</given-names></name></person-group><article-title>Revision of the South American genus <italic><tp:taxon-name><tp:taxon-name-part taxon-name-part-type="genus" reg="Gaujonia">Gaujonia</tp:taxon-name-part></tp:taxon-name></italic> Dognin (<tp:taxon-name><tp:taxon-name-part taxon-name-part-type="family">Noctuidae</tp:taxon-name-part></tp:taxon-name>, <tp:taxon-name><tp:taxon-name-part taxon-name-part-type="subfamily">Pantheinae</tp:taxon-name-part></tp:taxon-name>) with descriptions of five new genera and twenty-one new species</article-title><source>Zookeys</source><day>05</day><month>11</month><year>2020</year><volume>985</volume><fpage>71</fpage><lpage>126</lpage><pub-id pub-id-type="doi">10.3897/zookeys.985.51622</pub-id></mixed-citation></tp:treatment-meta><tp:nomenclature><tp:taxon-name><object-id xmlns:xlink="http://www.w3.org/1999/xlink" content-type="arpha" xlink:type="simple">2E45AF37-9CF4-5CA0-BABB-FA0B0513F8B6</object-id>
              <tp:taxon-name-part taxon-name-part-type="genus" reg="Oculicattus">Oculicattus</tp:taxon-name-part>
              <tp:taxon-name-part taxon-name-part-type="species" reg="raizae">raizae</tp:taxon-name-part>
              <object-id xmlns:xlink="http://www.w3.org/1999/xlink" content-type="zoobank" xlink:type="simple">http://zoobank.org/BD31472B-72CC-4B58-B011-ED8E5339F5D4</object-id>
            </tp:taxon-name><tp:taxon-status xmlns:xlink="http://www.w3.org/1999/xlink" xlink:type="simple">sp. nov.</tp:taxon-status><xref ref-type="fig" rid="F6">Figs 50</xref><xref ref-type="fig" rid="F6">, 51</xref><xref ref-type="fig" rid="F6">, 58</xref><xref ref-type="fig" rid="F10">, 78</xref><xref ref-type="fig" rid="F12">, 90</xref><xref ref-type="fig" rid="F17">, 95</xref></tp:nomenclature><tp:treatment-sec sec-type="type material" id="SECID0EOBDK"><title>Type material.</title><p><bold><italic>Holotype</italic></bold> ♂, <bold>Colombia</bold>: Colombia, Tolima, Nevado del Tolima, <named-content xmlns:xlink="http://www.w3.org/1999/xlink" content-type="dwc:verbatimCoordinates" xlink:type="simple"><named-content content-type="geo-json" specific-use="{&#34;type&#34;:&#34;Point&#34;,&#34;coordinates&#34;:[-75.330833,4.600556]}" id="NCID0E5BDK" xlink:type="simple">4°36'02’’N, 75°19'51’’W</named-content></named-content>, 2600 m, 05–07.12.2013, legit Victor Sinyaev &amp; Mildred Márquez Martinez / UF, FLMNH, MGCL 1049101. [DNA voucher MGCL-NOC- 65284] deposited in MGCL. <bold><italic>Paratypes</italic></bold> (6 ♂, 1 ♀, MGCL): <bold>Ecuador</bold>: Same collecting data as holotype (2 ♂); Ecuador, Carchi, El Angel Ecological Reserve, <named-content xmlns:xlink="http://www.w3.org/1999/xlink" content-type="dwc:verbatimCoordinates" xlink:type="simple"><named-content content-type="geo-json" specific-use="{&#34;type&#34;:&#34;Point&#34;,&#34;coordinates&#34;:[-78.027778,0.758611]}" id="NCID0ELCDK" xlink:type="simple">0°45'31"N, 78°01'40"W</named-content></named-content>, 7–8. XI 2012, 3320 m, leg. Sinjaev &amp; Romanov (1 ♂); Ecuador, Carchi prov., El Moran, <named-content xmlns:xlink="http://www.w3.org/1999/xlink" content-type="dwc:verbatimCoordinates" xlink:type="simple"><named-content content-type="geo-json" specific-use="{&#34;type&#34;:&#34;Point&#34;,&#34;coordinates&#34;:[-78.043889,0.763889]}" id="NCID0ETCDK" xlink:type="simple">0°45'50"N, 78°02'38"W</named-content></named-content>, 1–3.05.2012, H = 2940 m, Exped. Ron Brechlin &amp; Victor Sinyaev (1 ♂); Ecuador, Pichincha, Camping Bella Vista, 2230 m, <named-content xmlns:xlink="http://www.w3.org/1999/xlink" content-type="dwc:verbatimCoordinates" xlink:type="simple"><named-content content-type="geo-json" specific-use="{&#34;type&#34;:&#34;Point&#34;,&#34;coordinates&#34;:[-78.688056,-0.011389]}" id="NCID0E2CDK" xlink:type="simple">0°00'41"S, 78°41'17"W</named-content></named-content>, 19.XII.2012–7.I.2013, leg. Sinjaev &amp; Romanov &amp; [coll.] Dr. R. Brechlin (1 ♂); Ecuador, Pichincha, Quito/Chiriboga, K40, 2480 m, 22 Mar. 1982, coll. N. Venedictoff (1 ♀); <bold>Peru</bold>: Peru-Junin Near Calabaza vill., <named-content xmlns:xlink="http://www.w3.org/1999/xlink" content-type="dwc:verbatimCoordinates" xlink:type="simple"><named-content content-type="geo-json" specific-use="{&#34;type&#34;:&#34;Point&#34;,&#34;coordinates&#34;:[-74.861667,-11.506667]}" id="NCID0EFDDK" xlink:type="simple">11°30.4'S, 74°51.7'W</named-content></named-content>, 20.12.2010, H = 2722 m, leg/coll. Viktor &amp; Svetlana Sinyaev + Vladimir Izerskiy (1 ♂); <bold>Bolivia</bold>: BOLIVIA, La Paz, Death road Coroico, <named-content xmlns:xlink="http://www.w3.org/1999/xlink" content-type="dwc:verbatimCoordinates" xlink:type="simple"><named-content content-type="geo-json" specific-use="{&#34;type&#34;:&#34;Point&#34;,&#34;coordinates&#34;:[-67.813333,-16.305000]}" id="NCID0EPDDK" xlink:type="simple">16°18.3'S, 67°48.8'W</named-content></named-content>, 28–30.10.2010, H = 3060 m, leg. Viktor Sinyaev &amp; Oleg Romanov (1 ♀). <bold>Additional examined specimens</bold> (1 ♂, ZSM): <bold>Ecuador</bold>: Ecuador, Anden Oskordillere, Prov. Pichincha, Tandayapa, Km. 3 S (Bellavista, Lodge), 2310 m, <named-content xmlns:xlink="http://www.w3.org/1999/xlink" content-type="dwc:verbatimCoordinates" xlink:type="simple"><named-content content-type="geo-json" specific-use="{&#34;type&#34;:&#34;Point&#34;,&#34;coordinates&#34;:[-78.682150,0.061567]}" id="NCID0E2DDK" xlink:type="simple">00°03'694"N, 78°40'929"W</named-content></named-content> 1–20.ix.2012, Dietl Monika + Stefan &amp;, R. Beck leg. / BC ZSM Lep 65183 / coll. G. Behounek, grafing bei Müchen / “<italic>Gaujonia renifera</italic> ♂” (1 ♂).</p></tp:treatment-sec><tp:treatment-sec sec-type="etymology" id="SECID0ECEDK"><title>Etymology.</title><p>The species is dedicated to my wife, Raiza Castillo, for her love and support since the beginning of my career.</p></tp:treatment-sec><tp:treatment-sec sec-type="diagnosis" id="SECID0EHEDK"><title>Diagnosis.</title><p><italic><tp:taxon-name>
                  <tp:taxon-name-part taxon-name-part-type="genus" reg="Oculicattus">Oculicattus</tp:taxon-name-part> <tp:taxon-name-part taxon-name-part-type="species" reg="raizae">raizae</tp:taxon-name-part></tp:taxon-name></italic> is closely related to <italic><tp:taxon-name><tp:taxon-name-part taxon-name-part-type="genus" reg="Oculicattus">O.</tp:taxon-name-part> <tp:taxon-name-part taxon-name-part-type="species" reg="uturunku">uturunku</tp:taxon-name-part></tp:taxon-name></italic>; they differ from the other <italic><tp:taxon-name><tp:taxon-name-part taxon-name-part-type="genus" reg="Oculicattus">Oculicattus</tp:taxon-name-part></tp:taxon-name></italic> species by the darker color, and the unusual reniform spot that is completely brown or black. <italic><tp:taxon-name><tp:taxon-name-part taxon-name-part-type="genus" reg="Oculicattus">Oculicattus</tp:taxon-name-part> <tp:taxon-name-part taxon-name-part-type="species" reg="raizae">raizae</tp:taxon-name-part></tp:taxon-name></italic> can be identified by its brownish yellow coloration, and the brown forewing pattern. In the male genitalia the cucullus is longer and wider than in <italic><tp:taxon-name><tp:taxon-name-part taxon-name-part-type="genus" reg="Oculicattus">O.</tp:taxon-name-part> <tp:taxon-name-part taxon-name-part-type="species" reg="uturunku">uturunku</tp:taxon-name-part></tp:taxon-name></italic>. Additionally, DNA barcodes are ca. 4% different.</p></tp:treatment-sec><tp:treatment-sec sec-type="description" id="SECID0EDGDK"><title>Description.</title><p><bold><italic>Head</italic>.</bold> Palp reduced in size; dorsal surface covered by brown scales, ventral surface by dark sulfur-yellow scales; frons covered by dark sulfur-yellow scales, mixed with black; female similar to male externally. <bold><italic>Thorax</italic>.</bold> Dark sulfur-yellow with some brown patches. <bold><italic>Wing</italic>.</bold> Forewing with dark sulfur-yellow and brown scales covering venation and margins; forewing length: male: 22–24 mm; female: 27–29 mm; antemedial, postmedial, and subterminal lines not defined; orbicular spot small, poorly-defined oblong brown spot; reniform spot brown, narrow, and barely defined; base of CuA2 with Y-shaped mark large, brown; a brown line across fold on cell at CuA2; hindwing hyaline with some dark sulfur-yellow scales on venation, but more notable along margins; a Y-shape mark at base of CuA2; some small brown lines scattered through M3+CuA1+CuA2. <bold><italic>Leg</italic>.</bold> Dark sulfur-yellow with brown patches on anterior area of prothoracic legs, which is lighter on mesothoracic and metathoracic legs. <bold><italic>Abdomen</italic>.</bold> Clothed in grayish yellow hair-like scales with white scales at terminus and with a dark sulfur-yellow tuft on A8. <bold><italic>Male genitalia</italic>.</bold> Cucullus wide, parallel sided with the apex rounded; costal margin swollen basally; sacculus triangular with saccular process entirely coated with setae; tegumen wide; saccus broadly V-shaped; juxta small with parallel sides and a V-shaped notch posteriorly; aedeagus 3 × longer than wide, with a wide opening to vesica ca. ¼ × total length of aedeagus; vesica with basal area ca. same width that of aedeagus, and it is ventrally curved; basal area with a large patch of spines; vesica with two patches of spines on each side, one small slightly beyond middle of dorsal wall of the vesica, and truncated anteriorly, whereas other larger apically narrow, and broader towards the aedeagus. <bold><italic>Female genitalia</italic></bold>. Small and truncated apically; anal papilla with posterior apophysis ¼ × shorter than anal papilla; anterior apophysis short; rectangular sterigma that is fused above ostium; ductus bursae wide and long; appendix bursae ⅔ × shorter than corpus bursae which is partially sclerotized at base.</p></tp:treatment-sec><tp:treatment-sec sec-type="Immature stages" id="SECID0EFHDK"><title>Immature stages.</title><p>Unknown.</p></tp:treatment-sec><tp:treatment-sec sec-type="distribution" id="SECID0EKHDK"><title>Distribution.</title><p>Recorded from cloud forests in Colombia, Ecuador, Peru, and Bolivia in middle and high elevations from 2000 m to above 3000 m (Fig. <xref ref-type="fig" rid="F17">95</xref>).</p></tp:treatment-sec><tp:treatment-sec sec-type="biology" id="SECID0EUHDK"><title>Biology.</title><p>Unknown.</p></tp:treatment-sec><tp:treatment-sec sec-type="remarks" id="SECID0EZHDK"><title>Remarks.</title><p>A specimen of <italic><tp:taxon-name><tp:taxon-name-part taxon-name-part-type="genus" reg="Oculicattus">Oculicattus</tp:taxon-name-part> <tp:taxon-name-part taxon-name-part-type="species" reg="raizae">raizae</tp:taxon-name-part></tp:taxon-name></italic> was misidentified as <italic><tp:taxon-name><tp:taxon-name-part taxon-name-part-type="genus" reg="Gaujonia">G.</tp:taxon-name-part> <tp:taxon-name-part taxon-name-part-type="species" reg="renifera">renifera</tp:taxon-name-part></tp:taxon-name></italic> by G. Behounek and posted on Barcode Of Life Data System v4 (<ext-link xmlns:xlink="http://www.w3.org/1999/xlink" xlink:type="simple" ext-link-type="uri" xlink:href="http://www.barcodinglife.org">www.barcodinglife.org</ext-link>). Holotype (Fig. <xref ref-type="fig" rid="F6">50</xref>) and paratypes are well preserved.</p></tp:treatment-sec><tp:treatment-sec><!--Section generated to contain objects referenced in tp:taxon-treatment.--><fig id="F6" position="float" orientation="portrait"><object-id xmlns:xlink="http://www.w3.org/1999/xlink" content-type="doi" xlink:type="simple">10.3897/zookeys.985.51622.figures43-58</object-id><object-id xmlns:xlink="http://www.w3.org/1999/xlink" content-type="zenodo_dep_id" xlink:type="simple">4270812</object-id><object-id xmlns:xlink="http://www.w3.org/1999/xlink" content-type="arpha" xlink:type="simple">BA2A8BA3-B94D-5C55-AABF-59D810EEF68B</object-id><label>Figures 43–58.</label><caption><p>Adult habitus of <italic><tp:taxon-name><tp:taxon-name-part taxon-name-part-type="genus" reg="Oculicattus">Oculicattus</tp:taxon-name-part></tp:taxon-name></italic> species <bold>43</bold><italic><tp:taxon-name><tp:taxon-name-part taxon-name-part-type="genus" reg="Oculicattus">Oculicattus</tp:taxon-name-part> <tp:taxon-name-part taxon-name-part-type="species" reg="renifera">renifera</tp:taxon-name-part></tp:taxon-name></italic>, ♂, MGCL, Cusco, Peru <bold>44</bold><italic><tp:taxon-name><tp:taxon-name-part taxon-name-part-type="genus" reg="Oculicattus">O.</tp:taxon-name-part> <tp:taxon-name-part taxon-name-part-type="species" reg="renifera">renifera</tp:taxon-name-part></tp:taxon-name></italic>, ♂, MGCL, Junin, Peru <bold>45</bold><italic><tp:taxon-name><tp:taxon-name-part taxon-name-part-type="genus" reg="Oculicattus">O.</tp:taxon-name-part> <tp:taxon-name-part taxon-name-part-type="species" reg="schmidti">schmidti</tp:taxon-name-part></tp:taxon-name></italic>, ♂, holotype, MGCL, Pasco, Peru <bold>46</bold><italic><tp:taxon-name><tp:taxon-name-part taxon-name-part-type="genus" reg="Oculicattus">O.</tp:taxon-name-part> <tp:taxon-name-part taxon-name-part-type="species" reg="schmidti">schmidti</tp:taxon-name-part></tp:taxon-name></italic>, ♂, paratype, MGCL, Junin, Peru <bold>47</bold><italic><tp:taxon-name><tp:taxon-name-part taxon-name-part-type="genus" reg="Oculicattus">O.</tp:taxon-name-part> <tp:taxon-name-part taxon-name-part-type="species" reg="inca">inca</tp:taxon-name-part></tp:taxon-name></italic>, ♂, holotype, MGCL, Sierra Siberia, Bolivia <bold>48</bold><italic><tp:taxon-name><tp:taxon-name-part taxon-name-part-type="genus" reg="Oculicattus">O.</tp:taxon-name-part> <tp:taxon-name-part taxon-name-part-type="species" reg="boliviana">boliviana</tp:taxon-name-part></tp:taxon-name></italic>, ♂, holotype, MGCL, Sierra Siberia, Bolivia <bold>49</bold><italic><tp:taxon-name><tp:taxon-name-part taxon-name-part-type="genus" reg="Oculicattus">O.</tp:taxon-name-part> <tp:taxon-name-part taxon-name-part-type="species" reg="uturunku">uturunku</tp:taxon-name-part></tp:taxon-name></italic>, ♂, holotype, MGCL, Morona, Ecuador <bold>50</bold><italic><tp:taxon-name><tp:taxon-name-part taxon-name-part-type="genus" reg="Oculicattus">O.</tp:taxon-name-part> <tp:taxon-name-part taxon-name-part-type="species" reg="raizae">raizae</tp:taxon-name-part></tp:taxon-name></italic>, ♂, holotype, MGCL, Tolima, Colombia <bold>51</bold><italic><tp:taxon-name><tp:taxon-name-part taxon-name-part-type="genus" reg="Oculicattus">O.</tp:taxon-name-part> <tp:taxon-name-part taxon-name-part-type="species" reg="raizae">raizae</tp:taxon-name-part></tp:taxon-name></italic>, ♂, paratype, ZSM, Pichincha, Ecuador <bold>52</bold><italic><tp:taxon-name><tp:taxon-name-part taxon-name-part-type="genus" reg="Oculicattus">O.</tp:taxon-name-part> <tp:taxon-name-part taxon-name-part-type="species" reg="brehmi">brehmi</tp:taxon-name-part></tp:taxon-name></italic>, ♂, holotype, FSU, Loja, Ecuador <bold>53</bold><italic><tp:taxon-name><tp:taxon-name-part taxon-name-part-type="genus" reg="Oculicattus">O.</tp:taxon-name-part> <tp:taxon-name-part taxon-name-part-type="species" reg="brehmi">brehmi</tp:taxon-name-part></tp:taxon-name></italic>, ♂, paratype, MGCL, Napo, Ecuador <bold>54</bold><italic><tp:taxon-name><tp:taxon-name-part taxon-name-part-type="genus" reg="Oculicattus">O.</tp:taxon-name-part> <tp:taxon-name-part taxon-name-part-type="species" reg="brehmi">brehmi</tp:taxon-name-part></tp:taxon-name></italic>, ♀, paratype, MGCL, Napo, Ecuador <bold>55</bold><italic><tp:taxon-name><tp:taxon-name-part taxon-name-part-type="genus" reg="Oculicattus">O.</tp:taxon-name-part> <tp:taxon-name-part taxon-name-part-type="species" reg="brehmi">brehmi</tp:taxon-name-part></tp:taxon-name></italic>, ♀, paratype, MGCL, Napo, Ecuador <bold>56</bold><italic><tp:taxon-name><tp:taxon-name-part taxon-name-part-type="genus" reg="Oculicattus">O.</tp:taxon-name-part> <tp:taxon-name-part taxon-name-part-type="species" reg="renifera">renifera</tp:taxon-name-part></tp:taxon-name></italic>, ♀, MGCL, Cusco, Peru <bold>57</bold><italic><tp:taxon-name><tp:taxon-name-part taxon-name-part-type="genus" reg="Oculicattus">O.</tp:taxon-name-part> <tp:taxon-name-part taxon-name-part-type="species" reg="renifera">renifera</tp:taxon-name-part></tp:taxon-name></italic>, ♀, MGCL, Cusco, Peru <bold>58</bold><italic><tp:taxon-name><tp:taxon-name-part taxon-name-part-type="genus" reg="Oculicattus">O.</tp:taxon-name-part> <tp:taxon-name-part taxon-name-part-type="species" reg="raizae">raizae</tp:taxon-name-part></tp:taxon-name></italic>, ♀, paratype, MGCL, La Paz, Bolivia.</p></caption><graphic xmlns:xlink="http://www.w3.org/1999/xlink" xlink:href="zookeys-985-071-g006.jpg" position="float" orientation="portrait" xlink:type="simple" id="oo_471606.jpg"><uri content-type="original_file" xlink:type="simple">https://binary.pensoft.net/fig/471606</uri></graphic></fig><fig id="F10" position="float" orientation="portrait"><object-id xmlns:xlink="http://www.w3.org/1999/xlink" content-type="doi" xlink:type="simple">10.3897/zookeys.985.51622.figures74-79</object-id><object-id xmlns:xlink="http://www.w3.org/1999/xlink" content-type="zenodo_dep_id" xlink:type="simple">4270788</object-id><object-id xmlns:xlink="http://www.w3.org/1999/xlink" content-type="arpha" xlink:type="simple">0801042F-7F48-5505-AC98-209ECCE565D2</object-id><label>Figures 74–79.</label><caption><p>Male genitalia of <italic><tp:taxon-name><tp:taxon-name-part taxon-name-part-type="genus" reg="Oculicattus">Oculicattus</tp:taxon-name-part></tp:taxon-name></italic> species <bold>74</bold><italic><tp:taxon-name><tp:taxon-name-part taxon-name-part-type="genus" reg="Oculicattus">Oculicattus</tp:taxon-name-part> <tp:taxon-name-part taxon-name-part-type="species" reg="inca">inca</tp:taxon-name-part></tp:taxon-name></italic>, holotype, MGCL, Sierra Siberia, Bolivia <bold>75</bold><italic><tp:taxon-name><tp:taxon-name-part taxon-name-part-type="genus" reg="Oculicattus">O.</tp:taxon-name-part> <tp:taxon-name-part taxon-name-part-type="species" reg="boliviana">boliviana</tp:taxon-name-part></tp:taxon-name></italic>, holotype, MGCL, Sierra Siberia, Bolivia <bold>76</bold><italic><tp:taxon-name><tp:taxon-name-part taxon-name-part-type="genus" reg="Oculicattus">O.</tp:taxon-name-part> <tp:taxon-name-part taxon-name-part-type="species" reg="uturunku">uturunku</tp:taxon-name-part></tp:taxon-name></italic>, holotype, MGCL, Morona, Ecuador <bold>77</bold><italic><tp:taxon-name><tp:taxon-name-part taxon-name-part-type="genus" reg="Oculicattus">O.</tp:taxon-name-part> <tp:taxon-name-part taxon-name-part-type="species" reg="brehmi">brehmi</tp:taxon-name-part></tp:taxon-name></italic>, holotype, FSU, Loja, Ecuador <bold>78</bold><italic><tp:taxon-name><tp:taxon-name-part taxon-name-part-type="genus" reg="Oculicattus">O.</tp:taxon-name-part> <tp:taxon-name-part taxon-name-part-type="species" reg="raizae">raizae</tp:taxon-name-part></tp:taxon-name></italic>, holotype, MGCL, Tolima, Colombia <bold>79</bold><italic><tp:taxon-name><tp:taxon-name-part taxon-name-part-type="genus" reg="Oculicattus">O.</tp:taxon-name-part> <tp:taxon-name-part taxon-name-part-type="species" reg="schmidti">schmidti</tp:taxon-name-part></tp:taxon-name></italic>, holotype, MGCL, Pasco, Peru.</p></caption><graphic xmlns:xlink="http://www.w3.org/1999/xlink" xlink:href="zookeys-985-071-g010.jpg" position="float" orientation="portrait" xlink:type="simple" id="oo_471610.jpg"><uri content-type="original_file" xlink:type="simple">https://binary.pensoft.net/fig/471610</uri></graphic></fig><fig id="F12" position="float" orientation="portrait"><object-id xmlns:xlink="http://www.w3.org/1999/xlink" content-type="doi" xlink:type="simple">10.3897/zookeys.985.51622.figures85-90</object-id><object-id xmlns:xlink="http://www.w3.org/1999/xlink" content-type="zenodo_dep_id" xlink:type="simple">4270792</object-id><object-id xmlns:xlink="http://www.w3.org/1999/xlink" content-type="arpha" xlink:type="simple">60C5A588-F09C-5181-839F-3E4E20B22ACC</object-id><label>Figures 85–90.</label><caption><p>Female genitalia of <italic><tp:taxon-name><tp:taxon-name-part taxon-name-part-type="genus" reg="Gaujonia">Gaujonia</tp:taxon-name-part></tp:taxon-name></italic> and <italic><tp:taxon-name><tp:taxon-name-part taxon-name-part-type="genus" reg="Oculicattus">Oculicattus</tp:taxon-name-part></tp:taxon-name></italic> species <bold>85</bold><italic><tp:taxon-name><tp:taxon-name-part taxon-name-part-type="genus" reg="Gaujonia">Gaujonia</tp:taxon-name-part> <tp:taxon-name-part taxon-name-part-type="species" reg="arbosi">arbosi</tp:taxon-name-part></tp:taxon-name></italic>, MGCL, Napo, Ecuador <bold>86</bold><italic><tp:taxon-name><tp:taxon-name-part taxon-name-part-type="genus" reg="Gaujonia">G.</tp:taxon-name-part> <tp:taxon-name-part taxon-name-part-type="species" reg="chiqyaq">chiqyaq</tp:taxon-name-part></tp:taxon-name></italic>, holotype, MGCL, Marinio, Colombia <bold>87</bold><italic><tp:taxon-name><tp:taxon-name-part taxon-name-part-type="genus" reg="Gaujonia">G.</tp:taxon-name-part> <tp:taxon-name-part taxon-name-part-type="species" reg="kanakusika">kanakusika</tp:taxon-name-part></tp:taxon-name></italic>, paratype, MGCL, Cundinamarca, Colombia <bold>88</bold><italic><tp:taxon-name><tp:taxon-name-part taxon-name-part-type="genus" reg="Oculicattus">Oculicattus</tp:taxon-name-part> <tp:taxon-name-part taxon-name-part-type="species" reg="renifera">renifera</tp:taxon-name-part></tp:taxon-name></italic>, MGCL, Cusco, Peru <bold>89</bold><italic><tp:taxon-name><tp:taxon-name-part taxon-name-part-type="genus" reg="Oculicattus">O.</tp:taxon-name-part> <tp:taxon-name-part taxon-name-part-type="species" reg="brehmi">brehmi</tp:taxon-name-part></tp:taxon-name></italic>, paratype, MGCL, Napo, Ecuador <bold>90</bold><italic><tp:taxon-name><tp:taxon-name-part taxon-name-part-type="genus" reg="Oculicattus">O.</tp:taxon-name-part> <tp:taxon-name-part taxon-name-part-type="species" reg="raizae">raizae</tp:taxon-name-part></tp:taxon-name></italic>, paratype, MGCL, La Paz, Bolivia.</p></caption><graphic xmlns:xlink="http://www.w3.org/1999/xlink" xlink:href="zookeys-985-071-g012.jpg" position="float" orientation="portrait" xlink:type="simple" id="oo_471612.jpg"><uri content-type="original_file" xlink:type="simple">https://binary.pensoft.net/fig/471612</uri></graphic></fig><fig id="F17" position="float" orientation="portrait"><object-id xmlns:xlink="http://www.w3.org/1999/xlink" content-type="doi" xlink:type="simple">10.3897/zookeys.985.51622.figure95</object-id><object-id xmlns:xlink="http://www.w3.org/1999/xlink" content-type="zenodo_dep_id" xlink:type="simple">4270802</object-id><object-id xmlns:xlink="http://www.w3.org/1999/xlink" content-type="arpha" xlink:type="simple">4B9AE427-AA49-52D6-82A1-C28B45EE727C</object-id><label>Figure 95.</label><caption><p>Distribution of examined specimens of the genus <italic><tp:taxon-name><tp:taxon-name-part taxon-name-part-type="genus" reg="Oculicattus">Oculicattus</tp:taxon-name-part></tp:taxon-name></italic>.</p></caption><graphic xmlns:xlink="http://www.w3.org/1999/xlink" xlink:href="zookeys-985-071-g017.jpg" position="float" orientation="portrait" xlink:type="simple" id="oo_471617.jpg"><uri content-type="original_file" xlink:type="simple">https://binary.pensoft.net/fig/471617</uri></graphic></fig></tp:treatment-sec></tp:taxon-treatment>
