# Supplementary material for: Revision of the South American genus Gaujonia Dognin (Noctuidae, Pantheinae) with descriptions of five new genera and twenty-one new species
Source: Zookeys. 2020 Nov 5;985:71–126. doi: 10.3897/zookeys.985.51622 (PMC7661952; doi:10.3897/zookeys.985.51622)
Supplement: XML Treatment for Oculicattus renifera [file zookeys.985.51622-treatment29.xml]

<!DOCTYPE tp:taxon-treatment
  PUBLIC "-//TaxonX//DTD Taxonomic Treatment Publishing DTD v0 20100105//EN" "tax-treatment-NSO.dtd">
<tp:taxon-treatment xmlns:tp="http://www.plazi.org/taxpub"><tp:treatment-meta><kwd-group><label>Taxon classification</label><kwd><named-content xmlns:xlink="http://www.w3.org/1999/xlink" content-type="kingdom">Animalia</named-content></kwd><kwd><named-content xmlns:xlink="http://www.w3.org/1999/xlink" content-type="order">Lepidoptera</named-content></kwd><kwd><named-content xmlns:xlink="http://www.w3.org/1999/xlink" content-type="family">Noctuidae</named-content></kwd></kwd-group><mixed-citation publication-type="journal"><person-group><name><surname>Martinez</surname><given-names>Jose I.</given-names></name></person-group><article-title>Revision of the South American genus <italic><tp:taxon-name><tp:taxon-name-part taxon-name-part-type="genus" reg="Gaujonia">Gaujonia</tp:taxon-name-part></tp:taxon-name></italic> Dognin (<tp:taxon-name><tp:taxon-name-part taxon-name-part-type="family">Noctuidae</tp:taxon-name-part></tp:taxon-name>, <tp:taxon-name><tp:taxon-name-part taxon-name-part-type="subfamily">Pantheinae</tp:taxon-name-part></tp:taxon-name>) with descriptions of five new genera and twenty-one new species</article-title><source>Zookeys</source><day>05</day><month>11</month><year>2020</year><volume>985</volume><fpage>71</fpage><lpage>126</lpage><pub-id pub-id-type="doi">10.3897/zookeys.985.51622</pub-id></mixed-citation></tp:treatment-meta><tp:nomenclature><tp:taxon-name><object-id xmlns:xlink="http://www.w3.org/1999/xlink" content-type="arpha" xlink:type="simple">11DA460F-FD6A-592C-84F2-14E792767D9B</object-id>
              <tp:taxon-name-part taxon-name-part-type="genus" reg="Oculicattus">Oculicattus</tp:taxon-name-part>
              <tp:taxon-name-part taxon-name-part-type="species" reg="renifera">renifera</tp:taxon-name-part>
            </tp:taxon-name><tp:taxon-authority>(Hampson)</tp:taxon-authority><tp:taxon-status xmlns:xlink="http://www.w3.org/1999/xlink" xlink:type="simple">comb. nov.</tp:taxon-status><xref ref-type="fig" rid="F2">Figs 7</xref><xref ref-type="fig" rid="F3">, 10</xref><xref ref-type="fig" rid="F6">, 43</xref><xref ref-type="fig" rid="F6">, 44</xref><xref ref-type="fig" rid="F6">, 56</xref><xref ref-type="fig" rid="F6">, 57</xref><xref ref-type="fig" rid="F12">, 88</xref><xref ref-type="fig" rid="F17">, 95</xref><tp:nomenclature-citation-list><tp:nomenclature-citation><tp:taxon-name>
                  <tp:taxon-name-part taxon-name-part-type="genus" reg="Gaujonia">Gaujonia</tp:taxon-name-part> <tp:taxon-name-part taxon-name-part-type="species" reg="renifera">renifera</tp:taxon-name-part></tp:taxon-name><comment>Hampson, 1913: 387, pl. 235, fig. 4.</comment></tp:nomenclature-citation></tp:nomenclature-citation-list></tp:nomenclature><tp:treatment-sec sec-type="type material" id="SECID0EQLDK"><title>Type material.</title><p><bold><italic>Holotype</italic></bold> ♂, <bold>Peru</bold>: “<italic>Gaujonia renifera</italic> type ♂ Hmpsn. / Agualani S. E. Peru, 9000 ft, 05’ May, G. Ockenden / 1908-159 / Noctuidae ♂ genitalia slide No. 5208 / NHMUK 010917655”, coll. G. Hampson. Deposited in NHMUK. <bold>Additional examined specimens</bold> (8 ♂, MGCL): <bold>Peru</bold>: PERU-JUNIN Near CALABAZA vil., <named-content xmlns:xlink="http://www.w3.org/1999/xlink" content-type="dwc:verbatimCoordinates" xlink:type="simple"><named-content content-type="geo-json" specific-use="{&#34;type&#34;:&#34;Point&#34;,&#34;coordinates&#34;:[-74.823333,-11.508333]}" id="NCID0EGMDK" xlink:type="simple">11°30.5'S, 74°49.4'W</named-content></named-content>, 1–2.02.2011, H = 2137 m, leg. Viktor Sinyaev &amp; Alexander Poleschuk (1 ♂); Peru, Department Cuzco, Manu Park, San Pedro, 1800 m, Mar. 1997, coll. local people (2 ♀); Peru, Cusco, Wayqecha Biological Station, 2950 m, 29 Oct 2010, coll. C. V. Covell Jr / FLMNH, MGCL 1049183 / DNA voucher MGCL-NOC- 65325 (1 ♂); <bold>Bolivia</bold>: BOLIVIA, SIERRA SIBERIA, 16 km SE Pojo, <named-content xmlns:xlink="http://www.w3.org/1999/xlink" content-type="dwc:verbatimCoordinates" xlink:type="simple"><named-content content-type="geo-json" specific-use="{&#34;type&#34;:&#34;Point&#34;,&#34;coordinates&#34;:[-64.708333,-17.818333]}" id="NCID0EQMDK" xlink:type="simple">17°49.1'S, 64°42.5'W</named-content></named-content>, 16–17.01.2010, H = 2308 m, leg/coll. Viktor &amp; Svetlana Sinyaev + Alexei Zamesov (2 ♂); BOLIVIA, La Paz, Cotapata, <named-content xmlns:xlink="http://www.w3.org/1999/xlink" content-type="dwc:verbatimCoordinates" xlink:type="simple"><named-content content-type="geo-json" specific-use="{&#34;type&#34;:&#34;Point&#34;,&#34;coordinates&#34;:[-67.860000,-16.275000]}" id="NCID0EYMDK" xlink:type="simple">16°16.5'S, 67°51.6'W</named-content></named-content>, 24.10.2010, H = 3200 m, leg. Viktor Sinyaev &amp; Oleg Romanov (1 ♂); BOLIVIA, La Paz, Santa Rosa de Lima, <named-content xmlns:xlink="http://www.w3.org/1999/xlink" content-type="dwc:verbatimCoordinates" xlink:type="simple"><named-content content-type="geo-json" specific-use="{&#34;type&#34;:&#34;Point&#34;,&#34;coordinates&#34;:[-67.696667,-16.393333]}" id="NCID0EANDK" xlink:type="simple">16°23.6'S, 67°41.8'W</named-content></named-content>, 20–22.10.2010, H = 1550 m, leg. Viktor Sinyaev &amp; Oleg Romanov (1 ♂).</p></tp:treatment-sec><tp:treatment-sec sec-type="etymology" id="SECID0EFNDK"><title>Etymology.</title><p>George F. Hampson probably named this species <italic><tp:taxon-name><tp:taxon-name-part taxon-name-part-type="genus" reg="Gaujonia"/><tp:taxon-name-part taxon-name-part-type="species" reg="renifera">renifera</tp:taxon-name-part></tp:taxon-name></italic> based on the characteristic reniform spot.</p></tp:treatment-sec><tp:treatment-sec sec-type="diagnosis" id="SECID0EVNDK"><title>Diagnosis.</title><p>Regarding <italic><tp:taxon-name><tp:taxon-name-part taxon-name-part-type="genus" reg="Ocullicatus">Ocullicatus</tp:taxon-name-part> <tp:taxon-name-part taxon-name-part-type="species" reg="renifera">renifera</tp:taxon-name-part></tp:taxon-name></italic>, there is one species that is particularly similar to it (<italic><tp:taxon-name><tp:taxon-name-part taxon-name-part-type="genus" reg="Oculicattus">O.</tp:taxon-name-part> <tp:taxon-name-part taxon-name-part-type="species" reg="inca">inca</tp:taxon-name-part></tp:taxon-name></italic>); however, <italic><tp:taxon-name><tp:taxon-name-part taxon-name-part-type="genus" reg="Oculicattus">O.</tp:taxon-name-part> <tp:taxon-name-part taxon-name-part-type="species" reg="renifera">renifera</tp:taxon-name-part></tp:taxon-name></italic> can be identifiable by its remarkably large yellow orbicular spot. The male is pale yellow, brighter yellow in the female. The forewing length in males is 19–21 mm and females 24–26 mm. Palp reduced, black with white tips; frons yellow and gray; antenna dark orange; male thorax dark yellow with scattered brownish black spots. Pattern on the forewing in male is created by black small lines and dots; the reniform spot has slightly curved and wide lunate marking. The hindwing has dark scales on the veins. The abdomen is brown with yellow scales dorsally, differing from <italic><tp:taxon-name><tp:taxon-name-part taxon-name-part-type="genus" reg="Oculicattus">O.</tp:taxon-name-part> <tp:taxon-name-part taxon-name-part-type="species" reg="inca">inca</tp:taxon-name-part></tp:taxon-name></italic> in having a line of black tufts over the middle of the dorsum of the abdomen; black tufts on A1–A3 combined with yellow scales. Genitalia of male with the cucullar region narrow and the apex rounded; saccular area with the process almost same size that the cucullus; aedeagus long, almost the same size of the vesica; large patch of spines on the base of the vesica; the two spine patches large and wide similar size covering ¾ of the vesica. Genitalia in female with sterigma relatively open, with the corpus bursae almost the same size as the appendix bursae.</p></tp:treatment-sec><tp:treatment-sec sec-type="Immature stages" id="SECID0EHPDK"><title>Immature stages.</title><p>Unknown.</p></tp:treatment-sec><tp:treatment-sec sec-type="distribution" id="SECID0EMPDK"><title>Distribution.</title><p><italic><tp:taxon-name><tp:taxon-name-part taxon-name-part-type="genus" reg="Oculicattus">Oculicattus</tp:taxon-name-part> <tp:taxon-name-part taxon-name-part-type="species" reg="renifera">renifera</tp:taxon-name-part></tp:taxon-name></italic> is restricted to Peru and Bolivia (Fig. <xref ref-type="fig" rid="F17">95</xref>).</p></tp:treatment-sec><tp:treatment-sec sec-type="biology" id="SECID0EBQDK"><title>Biology.</title><p>Unknown.</p></tp:treatment-sec><tp:treatment-sec sec-type="remarks" id="SECID0EGQDK"><title>Remarks.</title><p>Many of the new species are similar to this species making the process of identification difficult. The holotype is in perfect condition (Fig. <xref ref-type="fig" rid="F3">10</xref>).</p></tp:treatment-sec><tp:treatment-sec><!--Section generated to contain objects referenced in tp:taxon-treatment.--><fig id="F2" position="float" orientation="portrait"><object-id xmlns:xlink="http://www.w3.org/1999/xlink" content-type="doi" xlink:type="simple">10.3897/zookeys.985.51622.figures2-7</object-id><object-id xmlns:xlink="http://www.w3.org/1999/xlink" content-type="zenodo_dep_id" xlink:type="simple">4270804</object-id><object-id xmlns:xlink="http://www.w3.org/1999/xlink" content-type="arpha" xlink:type="simple">6D7B63DE-FC4D-5B42-9B54-C4075739CBC0</object-id><label>Figures 2–7.</label><caption><p>Adult head structure <bold>2</bold><italic><tp:taxon-name><tp:taxon-name-part taxon-name-part-type="genus" reg="Cicadoforma">Cicadoforma</tp:taxon-name-part> <tp:taxon-name-part taxon-name-part-type="species" reg="ocelotus">ocelotus</tp:taxon-name-part></tp:taxon-name></italic>, MGCL, Santander, Colombia <bold>3</bold><italic><tp:taxon-name><tp:taxon-name-part taxon-name-part-type="genus" reg="Cicadomorphus">Cicadomorphus</tp:taxon-name-part> <tp:taxon-name-part taxon-name-part-type="species" reg="falkasiska">falkasiska</tp:taxon-name-part></tp:taxon-name></italic>, MGCL, Pasco, Peru <bold>4</bold><italic><tp:taxon-name><tp:taxon-name-part taxon-name-part-type="genus" reg="Gaujonia">Gaujonia</tp:taxon-name-part> <tp:taxon-name-part taxon-name-part-type="species" reg="kanakusika">kanakusika</tp:taxon-name-part></tp:taxon-name></italic>, MGCL, Cundinamarca, Colombia <bold>5</bold><italic><tp:taxon-name><tp:taxon-name-part taxon-name-part-type="genus" reg="Gaujoptera">Gaujoptera</tp:taxon-name-part> <tp:taxon-name-part taxon-name-part-type="species" reg="amsa">amsa</tp:taxon-name-part></tp:taxon-name></italic>, MGCL, Cotapata, Bolivia <bold>6</bold><italic><tp:taxon-name><tp:taxon-name-part taxon-name-part-type="genus" reg="Millerana">Millerana</tp:taxon-name-part> <tp:taxon-name-part taxon-name-part-type="species" reg="cajas">cajas</tp:taxon-name-part></tp:taxon-name></italic>, MGCL, Azuay, Ecuador <bold>7</bold><italic><tp:taxon-name><tp:taxon-name-part taxon-name-part-type="genus" reg="Oculicattus">Oculicattus</tp:taxon-name-part> <tp:taxon-name-part taxon-name-part-type="species" reg="renifera">renifera</tp:taxon-name-part></tp:taxon-name></italic>, MGCL, Cusco, Peru.</p></caption><graphic xmlns:xlink="http://www.w3.org/1999/xlink" xlink:href="zookeys-985-071-g002.jpg" position="float" orientation="portrait" xlink:type="simple" id="oo_471602.jpg"><uri content-type="original_file" xlink:type="simple">https://binary.pensoft.net/fig/471602</uri></graphic></fig><fig id="F3" position="float" orientation="portrait"><object-id xmlns:xlink="http://www.w3.org/1999/xlink" content-type="doi" xlink:type="simple">10.3897/zookeys.985.51622.figures8-11</object-id><object-id xmlns:xlink="http://www.w3.org/1999/xlink" content-type="zenodo_dep_id" xlink:type="simple">4270806</object-id><object-id xmlns:xlink="http://www.w3.org/1999/xlink" content-type="arpha" xlink:type="simple">255DDD54-F652-5747-AF81-E2221EE8864D</object-id><label>Figures 8–11.</label><caption><p>Type specimens <bold>8</bold><italic><tp:taxon-name><tp:taxon-name-part taxon-name-part-type="genus" reg="Gaujonia">Gaujonia</tp:taxon-name-part> <tp:taxon-name-part taxon-name-part-type="species" reg="arbosi">arbosi</tp:taxon-name-part></tp:taxon-name></italic>, lectotype, USNM, Loja, Ecuador <bold>9</bold><italic><tp:taxon-name><tp:taxon-name-part taxon-name-part-type="genus" reg="Millerana">Millerana</tp:taxon-name-part> <tp:taxon-name-part taxon-name-part-type="species" reg="arbosioides">arbosioides</tp:taxon-name-part></tp:taxon-name></italic>, holotype, USNM, Loja, Ecuador <bold>10</bold><italic><tp:taxon-name><tp:taxon-name-part taxon-name-part-type="genus" reg="Oculicattus">Oculicattus</tp:taxon-name-part> <tp:taxon-name-part taxon-name-part-type="species" reg="renifera">renifera</tp:taxon-name-part></tp:taxon-name></italic>, holotype, NHMUK, Puno, Peru <bold>11</bold><italic><tp:taxon-name><tp:taxon-name-part taxon-name-part-type="genus" reg="Cicadoforma">Cicadoforma</tp:taxon-name-part> <tp:taxon-name-part taxon-name-part-type="species" reg="vau-nigrum">vau-nigrum</tp:taxon-name-part></tp:taxon-name></italic>, holotype, NHMUK, Tovar, Venezuela.</p></caption><graphic xmlns:xlink="http://www.w3.org/1999/xlink" xlink:href="zookeys-985-071-g003.jpg" position="float" orientation="portrait" xlink:type="simple" id="oo_471603.jpg"><uri content-type="original_file" xlink:type="simple">https://binary.pensoft.net/fig/471603</uri></graphic></fig><fig id="F6" position="float" orientation="portrait"><object-id xmlns:xlink="http://www.w3.org/1999/xlink" content-type="doi" xlink:type="simple">10.3897/zookeys.985.51622.figures43-58</object-id><object-id xmlns:xlink="http://www.w3.org/1999/xlink" content-type="zenodo_dep_id" xlink:type="simple">4270812</object-id><object-id xmlns:xlink="http://www.w3.org/1999/xlink" content-type="arpha" xlink:type="simple">BA2A8BA3-B94D-5C55-AABF-59D810EEF68B</object-id><label>Figures 43–58.</label><caption><p>Adult habitus of <italic><tp:taxon-name><tp:taxon-name-part taxon-name-part-type="genus" reg="Oculicattus">Oculicattus</tp:taxon-name-part></tp:taxon-name></italic> species <bold>43</bold><italic><tp:taxon-name><tp:taxon-name-part taxon-name-part-type="genus" reg="Oculicattus">Oculicattus</tp:taxon-name-part> <tp:taxon-name-part taxon-name-part-type="species" reg="renifera">renifera</tp:taxon-name-part></tp:taxon-name></italic>, ♂, MGCL, Cusco, Peru <bold>44</bold><italic><tp:taxon-name><tp:taxon-name-part taxon-name-part-type="genus" reg="Oculicattus">O.</tp:taxon-name-part> <tp:taxon-name-part taxon-name-part-type="species" reg="renifera">renifera</tp:taxon-name-part></tp:taxon-name></italic>, ♂, MGCL, Junin, Peru <bold>45</bold><italic><tp:taxon-name><tp:taxon-name-part taxon-name-part-type="genus" reg="Oculicattus">O.</tp:taxon-name-part> <tp:taxon-name-part taxon-name-part-type="species" reg="schmidti">schmidti</tp:taxon-name-part></tp:taxon-name></italic>, ♂, holotype, MGCL, Pasco, Peru <bold>46</bold><italic><tp:taxon-name><tp:taxon-name-part taxon-name-part-type="genus" reg="Oculicattus">O.</tp:taxon-name-part> <tp:taxon-name-part taxon-name-part-type="species" reg="schmidti">schmidti</tp:taxon-name-part></tp:taxon-name></italic>, ♂, paratype, MGCL, Junin, Peru <bold>47</bold><italic><tp:taxon-name><tp:taxon-name-part taxon-name-part-type="genus" reg="Oculicattus">O.</tp:taxon-name-part> <tp:taxon-name-part taxon-name-part-type="species" reg="inca">inca</tp:taxon-name-part></tp:taxon-name></italic>, ♂, holotype, MGCL, Sierra Siberia, Bolivia <bold>48</bold><italic><tp:taxon-name><tp:taxon-name-part taxon-name-part-type="genus" reg="Oculicattus">O.</tp:taxon-name-part> <tp:taxon-name-part taxon-name-part-type="species" reg="boliviana">boliviana</tp:taxon-name-part></tp:taxon-name></italic>, ♂, holotype, MGCL, Sierra Siberia, Bolivia <bold>49</bold><italic><tp:taxon-name><tp:taxon-name-part taxon-name-part-type="genus" reg="Oculicattus">O.</tp:taxon-name-part> <tp:taxon-name-part taxon-name-part-type="species" reg="uturunku">uturunku</tp:taxon-name-part></tp:taxon-name></italic>, ♂, holotype, MGCL, Morona, Ecuador <bold>50</bold><italic><tp:taxon-name><tp:taxon-name-part taxon-name-part-type="genus" reg="Oculicattus">O.</tp:taxon-name-part> <tp:taxon-name-part taxon-name-part-type="species" reg="raizae">raizae</tp:taxon-name-part></tp:taxon-name></italic>, ♂, holotype, MGCL, Tolima, Colombia <bold>51</bold><italic><tp:taxon-name><tp:taxon-name-part taxon-name-part-type="genus" reg="Oculicattus">O.</tp:taxon-name-part> <tp:taxon-name-part taxon-name-part-type="species" reg="raizae">raizae</tp:taxon-name-part></tp:taxon-name></italic>, ♂, paratype, ZSM, Pichincha, Ecuador <bold>52</bold><italic><tp:taxon-name><tp:taxon-name-part taxon-name-part-type="genus" reg="Oculicattus">O.</tp:taxon-name-part> <tp:taxon-name-part taxon-name-part-type="species" reg="brehmi">brehmi</tp:taxon-name-part></tp:taxon-name></italic>, ♂, holotype, FSU, Loja, Ecuador <bold>53</bold><italic><tp:taxon-name><tp:taxon-name-part taxon-name-part-type="genus" reg="Oculicattus">O.</tp:taxon-name-part> <tp:taxon-name-part taxon-name-part-type="species" reg="brehmi">brehmi</tp:taxon-name-part></tp:taxon-name></italic>, ♂, paratype, MGCL, Napo, Ecuador <bold>54</bold><italic><tp:taxon-name><tp:taxon-name-part taxon-name-part-type="genus" reg="Oculicattus">O.</tp:taxon-name-part> <tp:taxon-name-part taxon-name-part-type="species" reg="brehmi">brehmi</tp:taxon-name-part></tp:taxon-name></italic>, ♀, paratype, MGCL, Napo, Ecuador <bold>55</bold><italic><tp:taxon-name><tp:taxon-name-part taxon-name-part-type="genus" reg="Oculicattus">O.</tp:taxon-name-part> <tp:taxon-name-part taxon-name-part-type="species" reg="brehmi">brehmi</tp:taxon-name-part></tp:taxon-name></italic>, ♀, paratype, MGCL, Napo, Ecuador <bold>56</bold><italic><tp:taxon-name><tp:taxon-name-part taxon-name-part-type="genus" reg="Oculicattus">O.</tp:taxon-name-part> <tp:taxon-name-part taxon-name-part-type="species" reg="renifera">renifera</tp:taxon-name-part></tp:taxon-name></italic>, ♀, MGCL, Cusco, Peru <bold>57</bold><italic><tp:taxon-name><tp:taxon-name-part taxon-name-part-type="genus" reg="Oculicattus">O.</tp:taxon-name-part> <tp:taxon-name-part taxon-name-part-type="species" reg="renifera">renifera</tp:taxon-name-part></tp:taxon-name></italic>, ♀, MGCL, Cusco, Peru <bold>58</bold><italic><tp:taxon-name><tp:taxon-name-part taxon-name-part-type="genus" reg="Oculicattus">O.</tp:taxon-name-part> <tp:taxon-name-part taxon-name-part-type="species" reg="raizae">raizae</tp:taxon-name-part></tp:taxon-name></italic>, ♀, paratype, MGCL, La Paz, Bolivia.</p></caption><graphic xmlns:xlink="http://www.w3.org/1999/xlink" xlink:href="zookeys-985-071-g006.jpg" position="float" orientation="portrait" xlink:type="simple" id="oo_471606.jpg"><uri content-type="original_file" xlink:type="simple">https://binary.pensoft.net/fig/471606</uri></graphic></fig><fig id="F12" position="float" orientation="portrait"><object-id xmlns:xlink="http://www.w3.org/1999/xlink" content-type="doi" xlink:type="simple">10.3897/zookeys.985.51622.figures85-90</object-id><object-id xmlns:xlink="http://www.w3.org/1999/xlink" content-type="zenodo_dep_id" xlink:type="simple">4270792</object-id><object-id xmlns:xlink="http://www.w3.org/1999/xlink" content-type="arpha" xlink:type="simple">60C5A588-F09C-5181-839F-3E4E20B22ACC</object-id><label>Figures 85–90.</label><caption><p>Female genitalia of <italic><tp:taxon-name><tp:taxon-name-part taxon-name-part-type="genus" reg="Gaujonia">Gaujonia</tp:taxon-name-part></tp:taxon-name></italic> and <italic><tp:taxon-name><tp:taxon-name-part taxon-name-part-type="genus" reg="Oculicattus">Oculicattus</tp:taxon-name-part></tp:taxon-name></italic> species <bold>85</bold><italic><tp:taxon-name><tp:taxon-name-part taxon-name-part-type="genus" reg="Gaujonia">Gaujonia</tp:taxon-name-part> <tp:taxon-name-part taxon-name-part-type="species" reg="arbosi">arbosi</tp:taxon-name-part></tp:taxon-name></italic>, MGCL, Napo, Ecuador <bold>86</bold><italic><tp:taxon-name><tp:taxon-name-part taxon-name-part-type="genus" reg="Gaujonia">G.</tp:taxon-name-part> <tp:taxon-name-part taxon-name-part-type="species" reg="chiqyaq">chiqyaq</tp:taxon-name-part></tp:taxon-name></italic>, holotype, MGCL, Marinio, Colombia <bold>87</bold><italic><tp:taxon-name><tp:taxon-name-part taxon-name-part-type="genus" reg="Gaujonia">G.</tp:taxon-name-part> <tp:taxon-name-part taxon-name-part-type="species" reg="kanakusika">kanakusika</tp:taxon-name-part></tp:taxon-name></italic>, paratype, MGCL, Cundinamarca, Colombia <bold>88</bold><italic><tp:taxon-name><tp:taxon-name-part taxon-name-part-type="genus" reg="Oculicattus">Oculicattus</tp:taxon-name-part> <tp:taxon-name-part taxon-name-part-type="species" reg="renifera">renifera</tp:taxon-name-part></tp:taxon-name></italic>, MGCL, Cusco, Peru <bold>89</bold><italic><tp:taxon-name><tp:taxon-name-part taxon-name-part-type="genus" reg="Oculicattus">O.</tp:taxon-name-part> <tp:taxon-name-part taxon-name-part-type="species" reg="brehmi">brehmi</tp:taxon-name-part></tp:taxon-name></italic>, paratype, MGCL, Napo, Ecuador <bold>90</bold><italic><tp:taxon-name><tp:taxon-name-part taxon-name-part-type="genus" reg="Oculicattus">O.</tp:taxon-name-part> <tp:taxon-name-part taxon-name-part-type="species" reg="raizae">raizae</tp:taxon-name-part></tp:taxon-name></italic>, paratype, MGCL, La Paz, Bolivia.</p></caption><graphic xmlns:xlink="http://www.w3.org/1999/xlink" xlink:href="zookeys-985-071-g012.jpg" position="float" orientation="portrait" xlink:type="simple" id="oo_471612.jpg"><uri content-type="original_file" xlink:type="simple">https://binary.pensoft.net/fig/471612</uri></graphic></fig><fig id="F17" position="float" orientation="portrait"><object-id xmlns:xlink="http://www.w3.org/1999/xlink" content-type="doi" xlink:type="simple">10.3897/zookeys.985.51622.figure95</object-id><object-id xmlns:xlink="http://www.w3.org/1999/xlink" content-type="zenodo_dep_id" xlink:type="simple">4270802</object-id><object-id xmlns:xlink="http://www.w3.org/1999/xlink" content-type="arpha" xlink:type="simple">4B9AE427-AA49-52D6-82A1-C28B45EE727C</object-id><label>Figure 95.</label><caption><p>Distribution of examined specimens of the genus <italic><tp:taxon-name><tp:taxon-name-part taxon-name-part-type="genus" reg="Oculicattus">Oculicattus</tp:taxon-name-part></tp:taxon-name></italic>.</p></caption><graphic xmlns:xlink="http://www.w3.org/1999/xlink" xlink:href="zookeys-985-071-g017.jpg" position="float" orientation="portrait" xlink:type="simple" id="oo_471617.jpg"><uri content-type="original_file" xlink:type="simple">https://binary.pensoft.net/fig/471617</uri></graphic></fig></tp:treatment-sec></tp:taxon-treatment>
