# Supplementary material for: Revision of the South American genus Gaujonia Dognin (Noctuidae, Pantheinae) with descriptions of five new genera and twenty-one new species
Source: Zookeys. 2020 Nov 5;985:71–126. doi: 10.3897/zookeys.985.51622 (PMC7661952; doi:10.3897/zookeys.985.51622)
Supplement: Supplementary material 1 — Table S1 [file zookeys-985-071-s001.xlsx]

## Sheet: Sheet1
GenBank #	Bold ID #	Family	Subfamily	Genus	Species	Source	Country	State-Province	Collection	Remarks
N/A	MGCL-NOC-65368	Noctuidae	Pantheinae	Lafontaineana	marmorifera	Public Data	Colombia	Cundinamarca	MGCL
N/A	MGCL-NOC-65211	Noctuidae	Pantheinae	Lichnoptera	gulo	Public Data	Colombia	Cundinamarca	MGCL
N/A	MGCL-NOC-65245	Noctuidae	Pantheinae	Lichnoptera	albidiscata	Public Data	Ecuador	Pichincha	MGCL
N/A	16-SRNP-100307	Noctuidae	Pantheinae	Lichnoptera	illudens	Public Data	Costa Rica	Guanacaste	MGCL
N/A	CNCLEP00116276	Noctuidae	Pantheinae	Lichnoptera	spissa	Public Data	Mexico	Durango	CNC
N/A	Arcec 30166	Noctuidae	Pantheinae	Lichnoptera	moestoides	Public Data	Ecuador	Zamora-Chinchipe	FSU
N/A	LEP-75407	Noctuidae	Pantheinae	Lichnoptera	atrifrons	Public Data	Colombia	Cundinamarca	MGCL
N/A	MGCL-NOC-65208	Noctuidae	Pantheinae	Bathyra	sagata	Public Data	Colombia	Cauca	MGCL
N/A	CNCNoctuoidea12130	Noctuidae	Pantheinae	Charadra	deridens	Public Data	Canada	Quebec	CNC
N/A	CNCLEP00113882	Noctuidae	Pantheinae	Meleneta	antennata	Public Data	USA	Utah	CNC
N/A	LEP-75404	Noctuidae	Pantheinae	Arctioptera	cavillator	Public Data	Guatemala	Guatemala	MGCL
MN914705	MGCL-NOC-65272	Noctuidae	Pantheinae	Cicadoforma	ocelotus	Public Data	Colombia	Cundinamarca	MGCL	Holotype
MN914706	MGCL-NOC-65346	Noctuidae	Pantheinae	Cicadomorphus	falkasiska	Public Data	Peru	Oxapampa	MGCL	Holotype
MN914702	Arcec 32284	Noctuidae	Pantheinae	Cicadomorphus	lilianae	Public Data	Ecuador	Zamora-Chinchipe	MGCL	Paratype
N/A	MGCL-NOC-65202	Noctuidae	Pantheinae	Gaujonia	arbosi	Public Data	Colombia	Putumayo	MGCL
MN914703	Arcec 31087	Noctuidae	Pantheinae	Gaujonia	bichu	Public Data	Ecuador	Zamora-Chinchipe	MGCL	Holotype
MN914704	MGCL-NOC-65199	Noctuidae	Pantheinae	Gaujonia	chiqyaq	Public Data	Colombia	Putumayo	MGCL	Holotype
MN914707	MGCL-NOC-65232	Noctuidae	Pantheinae	Gaujonia	kanakusika	Public Data	Colombia	Cundinamarca	MGCL	Holotype
MN914695	MGCL-NOC-65307	Noctuidae	Pantheinae	Gaujoptera	amsa	Public Data	Bolivia	Cotapata	MGCL	Holotype
MN914693	MGCL-NOC-65294	Noctuidae	Pantheinae	Millerana	cajas	Public Data	Ecuador	Azuay	MGCL	Holotype
MN914690	MGCL-NOC-65224	Noctuidae	Pantheinae	Millerana	cundinamarquensis	Public Data	Colombia	Cundinamarca	MGCL	Holotype
MN914692	MGCL-NOC-65288	Noctuidae	Pantheinae	Millerana	matthewsae	Public Data	Peru	Ancash	MGCL	Holotype
MN914691	MGCL-NOC-65287	Noctuidae	Pantheinae	Millerana	tigrina	Public Data	Ecuador	Carchi	MGCL	Holotype
MN914699	Arcec 32455	Noctuidae	Pantheinae	Oculicattus	brehmi	Public Data	Ecuador	Loja	MGCL	Holotype
MN914697	MGCL-NOC-65359	Noctuidae	Pantheinae	Oculicattus	inca	Public Data	Peru	Cusco	MGCL	Holotype
MN914698	MGCL-NOC-65284	Noctuidae	Pantheinae	Oculicattus	raizae	Public Data	Colombia	Tolima	MGCL	Holotype
MN914700	MGCL-NOC-65325	Noctuidae	Pantheinae	Oculicattus	renifera	Public Data	Peru	Cusco	MGCL
MN914701	MGCL-NOC-65328	Noctuidae	Pantheinae	Oculicattus	schmidti	Public Data	Peru	Pasco	MGCL	Holotype
MN914696	MGCL-NOC-65266	Noctuidae	Pantheinae	Oculicattus	uturunku	Public Data	Ecuador	Morona	MGCL	Holotype
