# Supplementary material for: Revision of the South American genus Gaujonia Dognin (Noctuidae, Pantheinae) with descriptions of five new genera and twenty-one new species
Source: Zookeys. 2020 Nov 5;985:71–126. doi: 10.3897/zookeys.985.51622 (PMC7661952; doi:10.3897/zookeys.985.51622)
Supplement: Supplementary material 3 — File S1 [file zookeys-985-071-s003.fasta]

>Millerana_cundinamarquensis
-ACTCTATATTTTATTTTTGGTATTTGAGCAGGAATAGTAGGAACTTCATTAAGATTACT
AATTCGAGCAGAATTAGGTACCCCCGGATCTTTAATTGGAGATGATCAAATTTATAATAC
TATTGTTACAGCTCATGCCTTTATTATAATTTTTTTTATAGTCATACCCATCATAATTGG
AGGATTTGGAAATTGACTTATTCCTCTCATACTCGGAGCCCCTGATATAGCTTTCCCCCG
AATAAATAATATAAGTTTTTGACTTTTACCCCCCTCTCTAACTTTACTCATTTCCAGAAG
AATTGTAGAAAATGGAGCAGGAACAGGATGAACCGTTTACCCCCCCCTTTCTTCTAATAT
TGCTCATGGAGGAAGATCTGTAGATTTAGCTATTTTCTCCTTACATTTAGCTGGAATCTC
CTCAATTTTAGGAGCTATTAATTTTATTACAACAATCATTAACATGCGATTAAATAATTT
GTCCTTTGATCAAATACCCCTATTTATTTGAGCAGTTGGTATTACCGCATTTTTATTACT
TCTCTCCCTTCCAGTATTAGCCGGAGCAATTACTATACTTCTAACTGATCGAAATCTAAA
TACATCCTTTTTTGACCCGGCAGGAGGGGGAGATCCAATTTTATACCAACATCT----
>Millerana_tigrina
-ACTCTATATTTTATTTTTGGTATTTGAGCAGGGATAGTAGGAACTTCATTAAGATTACT
AATTCGAGCAGAATTAGGTACCCCCGGATCTTTAATTGGAGATGATCAAATTTATAATAC
TATTGTTACTGCCCATGCCTTTATTATAATTTTCTTTATAGTTATACCCATTATAATTGG
AGGATTTGGCAACTGACTTGTTCCCCTAATACTTGGAGCCCCTGATATAGCTTTCCCCCG
AATAAATAATATAAGTTTTTGACTTTTACCCCCCTCTTTAACTTTGCTCATTTCCAGAAG
AATTGTAGAAAATGGAGCAGGAACTGGATGAACAGTTTACCCCCCACTTTCCTCTAACAT
CGCCCACAGAGGAAGATCTGTAGATTTAGCTATTTTCTCTTTACATTTAGCTGGGATTTC
ATCAATTTTAGGAGCCATTAATTTCATTACAACAATTATTAATATACGACTAAATAATTT
ATCCTTTGATCAAATACCTCTATTTATCTGAGCAGTTGGTATTACTGCATTTTTATTGCT
TCTTTCTCTTCCAGTATTAGCTGGAGCAATTACAATACTTCTAACTGATCGAAATTTAAA
TACATCCTTTTTTGACCCTGCAGGAGGGGGAGATCCAATTTTATATCAACATTT----
>Millerana_matthewsae
-ACTCTATATTTTATTTTTGGTATCTGAGCAGGAATAGTAGGAACTTCATTAAGATTACT
AATTCGAGCAGAATTAGGTACCCCCGGATCTTTAATTGGAGATGATCAAATTTATAATAC
TATTGTTACTGCCCATGCCTTTATTATAATTTTCTTTATAGTTATACCCATCATAATTGG
AGGATTTGGCAACTGACTTGTTCCCCTAATACTCGGAGCCCCTGATATAGCTTTCCCCCG
AATAAATAATATAAGTTTTTGACTTTTGCCCCCCTCTTTAACTTTACTCATTTCCAGAAG
AATTGTAGAAAATGGAGCAGGAACTGGATGAACAGTCTACCCCCCACTTTCCTCTAACAT
CGCCCACGGAGGAAGATCTGTAGACTTAGCTATTTTCTCCTTACATTTAGCTGGAATCTC
ATCAATTTTAGGGGCTATTAATTTTATTACAACAATTATTAACATACGACTAAATAATTT
ATCCTTTGATCAAATACCTCTATTTATTTGAGCAGTTGGTATTACTGCATTTTTATTACT
TCTCTCTCTTCCAGTATTAGCTGGAGCAATTACAATACTTCTAACTGATCGAAATTTAAA
TACATCCTTTTTTGATCCTGCAGGGGGAGGGGATCCAATTTTATACCAACACTT----
>Millerana_cajas
-ACTCTATATTTTATTTTTGGTATTTGAGCAGGAATAGTAGGAACTTCATTAAGATTGCT
AATTCGAGCAGAATTAGGTACCCCCGGATCTTTAATTGGAGATGATCAAATTTATAATAC
TATTGTTACTGCCCATGCCTTTATTATAATTTTCTTTATGGTTATACCCATCATAATTGG
AGGATTTGGCAACTGACTTGTTCCCCTAATACTCGGAGCCCCCGATATAGCTTTCCCCCG
AATAAATAATATAAGTTTTTGACTTTTGCCCCCCTCTTTAACTTTACTCATTTCCAGAAG
AATTGTAGAAAATGGAGCAGGAACCGGATGAACAGTCTACCCCCCACTTTCCTCTAACAT
CGCCCATGGAGGAAGATCTGTAGACTTAGCTATTTTCTCCTTACATTTGGCTGGAATCTC
ATCAATTTTAGGGGCCATTAATTTTATTACAACAATTATTAACATACGACTAAATAATTT
ATCCTTTGATCAAATACCTCTATTTATCTGAGCAGTTGGTATTACTGCATTTTTATTACT
TCTCTCTCTTCCAGTATTAGCTGGGGCAATTACAATACTTCTAACTGATCGAAATTTAAA
TACATCCTTTTTTGATCCTGCGGGGGGAGGAGATCCAATTTTATACCAACATTT----
>Lichnoptera_moestoides
AACTTTATACTTTATTTTTGGTATTTGAGCCGGTATAGTAGGAACTTCATTAAGATTATT
AATTCGTGCAGAATTAGGAACCCCCGGATCTTTAATTGGAGACGATCAAATTTATAACAC
TATTGTTACAGCTCACGCATTTATTATAATTTTTTTTATAGTAATACCTATTATAATTGG
TGGATTTGGTAATTGACTTGTACCTTTAATGTTAGGGGCCCCTGATATAGCTTTCCCTCG
AATAAATAATATAAGTTTTTGATTATTACCCCCTTCTTTAACCTTATTAATTTCAAGAAG
AATCGTAGAAAATGGAGCAGGGACAGGATGAACTGTATACCCCCCTCTTTCTTCTAATAT
TGCTCATAGAGGAAGATCTGTAGACTTAGCTATTTTTTCCTTACATTTAGCTGGAATTTC
TTCAATTTTAGGAGCTATTAATTTTATTACAACAATTATTAATATACGATTAAATAATTT
ATCTTTCGATCAAATACCTTTATTTATTTGAGCAGTCGGTATTACTGCATTTTTACTACT
TCTTTCTCTACCAGTGTTAGCTGGGGCAATTACCATACTTTTAACTGACCGAAATTTAAA
TACATCTTTTTTTGACCCTGCTGGAGGGGGAGATCCAATCCTATATCAACACTTATTT
>Oculicattus_uturunku
-ACTTTATATTTTATTTTTGGTATTTGAGCAGGTATAGTAGGAACTTCATTAAGATTATT
AATTCGAGCAGAATTAGGAACCCCCGGATCTTTAATTGGAGATGATCAAATCTATAATAC
TATCGTTACAGCTCATGCTTTTATTATAATTTTTTTTATAGTTATACCTATTATAATTGG
AGGATTTGGTAATTGATTAGTCCCTTTAATATTAGGAGCTCCTGATATAGCTTTCCCTCG
AATAAATAATATAAGTTTTTGACTCTTACCCCCTTCATTAACACTATTAATTTCCAGAAG
AATCGTAGAAAATGGAGCAGGAACAGGTTGAACTGTTTACCCCCCTCTCTCATCTAATAT
TGCTCATGGCGGAAGATCTGTTGATCTTGCTATTTTTTCCCTACATTTAGCAGGAATTTC
ATCAATTCTAGGAGCTATTAATTTTATTACAACAATTATTAATATACGATTAAATAATCT
TTCTTTCGATCAAATACCCTTATTTATTTGAGCAGTTGGTATTACAGCATTTTTATTACT
TCTATCATTACCAGTTTTAGCAGGAGCCATCACAATACTTTTAACAGACCGTAATTTAAA
TACATCTTTTTTTGACCCCGCTGGAGGAGGTGACCCAATTCTTTATCAACATTT----
>Oculicattus_inca
-ACTTTATATTTTATTTTTGGTATTTGAGCAGGTATAGTAGGAACTTCATTAAGATTATT
AATTCGAGCAGAATTAGGAACCCCCGGATCTTTAATTGGAGATGATCAAATCTATAATAC
TATTGTTACAGCTCATGCTTTTATTATAATTTTTTTTATAGTTATACCTATTATAATTGG
AGGATTTGGTAATTGATTAGTCCCTTTAATATTAGGAGCTCCTGATATAGCTTTCCCTCG
AATAAATAATATAAGTTTTTGACTCTTACCCCCTTCATTAACACTATTAATTTCCAGAAG
AATCGTAGAAAATGGAGCAGGAACAGGTTGAACTGTTTACCCCCCTCTCTCATCTAATAT
TGCTCATGGCGGAAGATCTGTTGATCTTGCTATTTTTTCCCTACATTTAGCAGGAATTTC
ATCAATTCTAGGAGCTATTAATTTTATTACAACAATTATTAATATACGATTAAATAATCT
TTCTTTCGATCAAATACCCTTATTTATTTGAGCAGTTGGTATTACAGCATTTTTATTACT
TCTATCATTACCAGTTTTAGCAGGAGCCATCACAATACTTTTAACAGACCGTAATTTAAA
TACATCTTTTTTTGACCCCGCTGGAGGAGGTGACCCAATTCTTTATCAACATTT----
>Oculicattus_raizae
-ACTCTATATTTTATTTTTGGTATTTGAGCAGGTATAGTAGGAACTTCATTAAGATTATT
AATTCGAGCAGAATTAGGAACCCCCGGATCTTTAATTGGAGATGATCAAATCTATAATAC
TATTGTTACAGCCCACGCTTTTATTATAATTTTTTTTATAGTTATACCTATTATAATTGG
GGGATTTGGTAATTGATTAATCCCCTTAATGCTAGGAGCCCCTGATATAGCTTTCCCTCG
AATAAACAATATAAGTTTTTGACTCTTACCCCCCTCATTAACATTATTGATTTCCAGAAG
AATTGTAGAAAATGGAGCAGGAACAGGTTGAACTGTTTACCCCCCTCTCTCATCTAATAT
TGCACACGGTGGAAGATCTGTTGATCTTGCTATTTTTTCCCTTCATTTAGCAGGAATTTC
ATCAATTTTAGGAGCTATTAATTTTATTACGACAATTATTAATATGCGATTAAATAATCT
TTCTTTCGATCAAATACCTTTATTTATTTGAGCAGTTGGTATTACAGCATTTTTACTACT
CCTCTCATTGCCAGTCTTAGCTGGAGCCATCACAATACTTTTAACAGACCGTAATTTAAA
TACATCTTTTTTTGACCCTGCTGGAGGAGGCGACCCAATTCTTTATCAACATTT----
>Oculicattus_brehmi
-ACTTTATATTTTATTTTTGGTATTTGAGCAGGTATAGTAGGAACTTCATTAAGATTATT
AATTCGAGCAGAATTAGGAACCCCCGGATCTTTAATTGGAGATGACCAAGTCTATAATAC
TATCGTTACAGCTCATGCTTTTATTATAATTTTTTTTATAGTTATACCTATTATAATTGG
AGGATTTGGTAATTGATTAATCCCCTTAATGTTAGGAGCCCCTGATATAGCTTTCCCTCG
AATAAACAATATAAGTTTTTGACTCTTACCCCCCTCATTAACACTATTAATTTCCAGAAG
AATTGTAGAAAATGGAGCAGGAACAGGTTGAACTGTTTACCCCCCTCTCTCATCTAATAT
TGCACACAGTGGAAGATCTGTTGATCTTGCTATTTTTTCCCTTCATTTAGCAGGAATTTC
ATCAATTTTAGGAGCTATTAATTTTATTACAACAATTATTAATATACGATTAAATAATCT
TTCTTTCGATCAGATACCCTTATTTATTTGAGCAGTTGGTATTACAGCATTTTTATTACT
CCTCTCATTACCAGTCTTAGCTGGAGCCATCACAATACTTTTAACAGACCGTAATTTAAA
TACATCTTTTTTTGATCCTGCTGGAGGAGGTGACCCAATTCTTTATCAACATTT----
>Oculicattus_renifera
-ACTTTATATTTTATTTTTGGTATTTGAGCAGGTATAGTAGGAACTTCATTAAGATTATT
AATTCGAGCAGAATTAGGAACCCCCGGATCTTTAATTGGAGATGACCAAATCTATAATAC
TATCGTTACAGCCCATGCTTTTATTATAATTTTTTTTATAGTTATACCTATTATAATTGG
AGGATTTGGTAATTGATTAATCCCTTTAATATTAGGAGCCCCTGATATAGCTTTCCCTCG
AATAAACAATATAAGTTTTTGACTCTTACCCCCCTCATTAACACTATTAATTTCCAGAAG
AATTGTAGAAAATGGAGCAGGAACAGGTTGAACTGTTTACCCCCCTCTCTCATCTAATAT
TGCACACGGTGGAAGATCTGTTGATCTTGCTATTTTTTCCCTTCATTTAGCAGGAATTTC
ATCAATTTTAGGAGCTATTAATTTTATTACAACAATTATTAATATACGATTAAATAATCT
TTCTTTTGATCAAATACCTTTATTTATCTGAGCAGTTGGTATTACAGCATTTTTATTACT
CCTCTCATTACCAGTTTTAGCTGGAGCCATCACAATACTTTTAACAGACCGTAATTTAAA
TACATCTTTTTTTGATCCTGCCGGAGGAGGTGACCCAATTCTTTATCAACATTT----
>Oculicattus_schmidti
-ACTTTATATTTTATTTTTGGTATTTGAGCAGGTATAGTAGGAACTTCATTAAGATTATT
AATTCGAGCAGAATTAGGAACCCCCGGATCTTTAATTGGAGATGACCAAATCTATAATAC
TATCGTTACAGCCCATGCTTTTATTATAATTTTTTTTATAGTTATACCTATTATAATTGG
AGGATTTGGTAATTGATTAATCCCTTTAATATTAGGAGCCCCTGATATAGCTTTCCCTCG
AATAAACAATATAAGTTTTTGACTCTTACCCCCCTCATTAACACTATTAATTTCCAGAAG
AATTGTAGAAAATGGAGCAGGAACAGGTTGAACTGTTTACCCCCCTCTCTCATCTAATAT
TGCACACGGTGGAAGATCTGTTGATCTTGCTATTTTTTCCCTTCATTTAGCAGGAATTTC
ATCAATTTTAGGAGCTATTAATTTTATTACAACAATTATTAATATACGATTAAATAATCT
TTCTTTTGATCAAATACCTTTATTTATCTGAGCAGTTGGTATTACAGCATTTTTATTACT
CCTCTCATTACCAGTTTTAGCTGGAGCCATCACAATACTTTTAACAGACCGTAATTTAAA
TACATCCTTTTTTGATCCTGCCGGAGGAGGTGACCCAATTCTTTATCAACATTT----
>Gaujonia_kanakusika
-ACTTTATATTTTATTTTTGGTATTTGAGCAGGAATAGTAGGAACTTCATTAAGATTATT
AATTCGAGCAGAATTAGGAACCCCCGGATCTTTAATTGGAGATGATCAAATTTATAATAC
TATTGTTACAGCTCATGCCTTTATTATAATTTTTTTTATAGTTATACCTATTATAATTGG
AGGATTTGGTAATTGATTAGTCCCTTTAATATTAGGAGCCCCTGACATAGCCTTCCCTCG
GATAAATAATATAAGTTTTTGACTCTTACCCCCCTCATTAACACTATTAATTTCCAGAAG
AATTGTAGAAAATGGAGCAGGAACAGGTTGAACTGTTTACCCCCCTCTTTCCTCTAATAT
CGCTCATGGAGGGAGATCAGTTGATTTAGCTATTTTTTCTCTTCATTTAGCTGGAATTTC
ATCAATTTTAGGAGCTATTAATTTTATTACAACAATTATTAATATACGATTAAATAATCT
TTCTTTTGATCAAATACCACTATTTATTTGAGCAGTAGGAATTACTGCATTTCTATTACT
TCTTTCACTCCCAGTACTAGCAGGAGCAATTACTATACTCTTAACAGATCGTAACTTAAA
TACATCTTTCTTCGACCCAGCCGGAGGAGGAGATCCAATTTTATACCAACATTT----
>Gaujonia_bichu
-ACTTTATATTTTATTTTTGGTATTTGAGCAGGAATAGTAGGAACTTCATTAAGATTATT
AATTCGAGCAGAATTAGGAACCCCCGGATCTTTAATTGGAGATGATCAAATCTACAACAC
TATTGTTACAGCTCATGCCTTTATTATAATTTTTTTTATGGTTATACCTATTATAATTGG
AGGATTTGGTAATTGATTAATCCCTTTAATATTAGGAGCCCCTGATATAGCCTTCCCTCG
AATAAATAATATAAGTTTTTGACTTTTACCCCCCTCATTAACACTATTAATTTCCAGAAG
AATCGTAGAAAATGGAGCAGGAACAGGCTGAACTGTTTACCCCCCTCTCTCCTCTAATAT
TGCCCATGGAGGAAGATCAGTTGATTTAGCTATTTTTTCCCTTCATTTAGCTGGAATTTC
ATCAATTTTAGGAGCTATTAATTTTATTACAACAATTATTAATATACGATTAAATAATCT
TTCTTTCGATCAAATACCACTATTTATTTGAGCAGTAGGTATCACTGCATTTTTATTACT
TCTTTCACTTCCAGTATTAGCGGGAGCAATTACAATACTCTTAACAGATCGTAATTTAAA
TACATCTTTCTTTGACCCCGCCGGGGGAGGAGATCCAATCTTATACCAACATTT----
>Gaujonia_chiqyaq
-ACTTTATATTTTATTTTTGGTATTTGAGCAGGAATAGTAGGAACTTCATTAAGATTATT
AATTCGAGCAGAATTAGGAACCCCCGGATCTTTAATTGGAGATGATCAAATCTACAACAC
TATTGTTACAGCTCATGCCTTTATTATAATTTTTTTTATGGTTATACCTATTATAATTGG
AGGATTTGGTAATTGATTAATCCCTTTAATATTAGGAGCCCCTGATATAGCCTTCCCTCG
AATAAATAATATAAGTTTTTGACTTTTACCCCCCTCATTAACACTATTAATTTCCAGAAG
AATCGTAGAAAATGGAGCAGGAACAGGCTGAACTGTTTACCCCCCCCTCTCCTCTAATAT
TGCCCATGGAGGGAGATCAGTTGATTTAGCTATTTTTTCCCTTCATTTAGCTGGAATTTC
ATCAATTTTAGGAGCTATTAATTTTATTACAACAATTATTAATATACGATTAAATAATCT
TTCTTTCGATCAAATACCACTATTTATTTGAGCAGTAGGTATCACTGCATTTTTATTACT
TCTTTCACTTCCAGTATTAGCGGGAGCAATTACAATACTCTTAACAGATCGTAATTTAAA
TACATCTTTCTTTGACCCCGCCGGGGGAGGAGATCCAATCTTATACCAACATTT----
>CGaujonia_arbosi
-ACTTTATATTTTATTTTTGGTATTTGAGCAGGAATAGTAGGAACTTCATTAAGATTATT
AATTCGAGCAGAATTAGGAACCCCCGGATCTTTAATTGGAGATGATCAAATCTACAACAC
TATTGTTACAGCTCATGCCTTTATTATAATTTTTTTTATGGTTATACCTATTATAATTGG
AGGATTTGGTAATTGATTAATCCCTTTAATATTAGGAGCCCCTGATATAGCCTTCCCTCG
AATAAATAATATAAGTTTTTGACTTTTACCCCCCTCATTAACACTATTAATTTCCAGAAG
AATCGTAGAAAATGGAGCAGGAACAGGCTGAACTGTTTACCCCCCCCTCTCCTCTAATAT
TGCTCATGGAGGGAGATCAGTTGATTTAGCTATTTTTTCCCTTCATTTAGCTGGAATTTC
ATCAATTTTAGGAGCTATTAATTTTATTACAACAATTATTAATATACGATTAAATAATCT
TTCTTTCGATCAAATACCACTATTTATTTGAGCAGTAGGTATCACTGCATTTTTATTACT
TCTTTCACTTCCAGTATTAGCGGGAGCAATTACAATACTCTTAACAGATCGTAATTTAAA
TACATCTTTCTTTGACCCCGCCGGGGGAGGAGATCCAATCTTATACCAACATTTA---
>Cicadoforma_ocelote
-ACTTTATATTTTATTTTTGGTATTTGAGCAGGAATAGTAGGAACTTCATTAAGATTATT
AATTCGAGCAGAATTAGGTACCCCTGGATCTTTAATTGGAGATGATCAAATCTACAACAC
TATTGTTACAGCTCATGCTTTTATTATAATTTTTTTTATAGTTATACCTATTATAATTGG
TGGATTTGGTAATTGATTAGTCCCTTTAATATTAGGAGCTCCTGATATAGCTTTCCCCCG
AATAAATAATATAAGTTTTTGACTCTTACCCCCCTCATTAACTTTATTAATTTCCAGAAG
AATCGTAGAAAATGGAGCAGGAACAGGATGAACCGTCTACCCCCCCCTTTCTTCTAATAT
TGCCCATAGAGGAAGATCAGTAGATTTAGCTATTTTCTCTCTCCACTTAGCAGGAATTTC
ATCAATTTTAGGAGCTATTAATTTTATTACAACAATTATTAATATACGATTAAATAATCT
TTCTTTTGATCAAATACCATTATTTATTTGAGCTGTTGGTATTACTGCCTTTTTATTACT
TCTTTCCCTTCCAGTTTTAGCAGGAGCAATCACTATACTTTTAACAGATCGAAATTTAAA
TACATCTTTTTTTGATCCAGCAGGAGGAGGAGATCCAATTTTATACCAACATTT----
>Cicadomorphus_falkasiska
-ACTTTATATTTTATTTTTGGTATTTGAGCAGGAATAGTAGGAACTTCATTAAGATTACT
AATTCGAGCAGAATTAGGAACCCCCGGATCTTTAATTGGAGATGATCAAATTTATAATAC
TATTGTCACAGCCCATGCTTTTATCATAATTTTTTTTATAGTTATACCTATTATAATTGG
AGGATTTGGTAATTGATTAATCCCTTTAATATTAGGAGCCCCTGATATAGCTTTCCCCCG
AATAAATAATATAAGTTTTTGACTTTTACCCCCTTCATTAACTCTTTTAATTTCCAGAAG
AATTGTAGAAAATGGAGCAGGAACAGGATGAACTGTCTACCCCCCACTTTCTTCTAATAT
CGCCCATAGAGGAAGATCAGTAGATTTAGCTATCTTCTCTCTACACTTAGCTGGAATTTC
ATCAATTTTAGGAGCTATTAATTTTATCACAACAATTATTAATATACGATTAAATAATCT
TTCTTTTGACCAAATACCATTATTTATTTGAGCAGTTGGTATTACTGCATTTTTATTACT
TCTTTCACTTCCCGTTTTAGCAGGAGCAATTACTATACTTTTAACAGATCGAAATTTAAA
CACATCTTTCTTTGACCCAGCAGGAGGAGGAGATCCAATCTTATACCAACATTT----
>Cicadomorphus_lilianae
-ACTTTATATTTTATTTTTGGTATTTGAGCAGGAATAGTAGGAACTTCATTAAGATTACT
AATTCGAGCAGAATTAGGAACCCCCGGATCTTTAATTGGAGATGATCAAATTTATAATAC
TATTGTCACAGCCCATGCTTTTATCATAATTTTTTTTATAGTTATACCTATTATAATTGG
AGGATTTGGTAATTGATTAATCCCTTTAATATTAGGAGCCCCTGATATAGCTTTCCCTCG
AATAAATAATATAAGTTTTTGACTCTTACCCCCTTCATTAACTCTTTTAATTTCCAGAAG
AATTGTAGAAAATGGAGCAGGAACAGGATGAACTGTCTACCCCCCACTTTCTTCTAATAT
CGCCCATAGAGGAAGATCAGTAGATTTAGCTATCTTCTCTCTACACTTAGCTGGAATTTC
ATCAATTTTAGGAGCTATTAATTTTATCACAACAATTATTAATATGCGATTAAATAATCT
TTCTTTTGACCAAATACCATTATTTATTTGAGCAGTTGGTATTACTGCATTTTTATTACT
TCTTTCACTTCCCGTTTTAGCAGGAGCAATTACTATACTTTTAACAGATCGAAATTTAAA
CACATCTTTCTTTGACCCAGCAGGAGGAGGAGATCCAATCTTATACCAACATTT----
>Meleneta_antennata
AACTTTATACTTTATTTTTGGTATTTGAGCAGGAATAGTAGGAACTTCATTAAGACTATT
AATTCGAGCAGAATTAGGAACCCCTAGATCTTTAATTGGAGATGATCAAATTTATAATAC
TATTGTTACAGCTCATGCATTTATTATAATTTTTTTTATAGTTATACCAATTATAATTGG
AGGATTTGGTAATTGACTTGTCCCCCTTATATTAGGAGCTCCTGATATGGCCTTTCCTCG
AATAAATAATATAAGTTTTTGACTCTTACCCCCCTCATTAACCTTATTAATTTCAAGAAG
AATTGTAGAAACTGGAGCTGGAACAGGATGAACAGTTTATCCCCCCCTTTCATCTAATAT
TGCCCATGGTGGAAGATCAGTAGATTTAGCCATTTTTTCATTACATTTAGCTGGAATTTC
ATCAATTTTAGGAGCTATTAATTTCATTACAACAATTATTAATATACGATTAAATAATTT
ATCTTTTGATCAAATACCTCTATTTATTTGAGCTGTTGGTATTACTGCCTTTTTATTATT
ACTTTCTTTACCGGTATTAGCAGGAGCAATTACAATATTACTAACAGATCGAAATTTAAA
TACATCTTTTTTTGATCCTGCTGGAGGGGGAGACCCAATTTTATACCAACATTTATTT
>Charadra_deridens
--CTTTATATTTTATTTTTGGAATTTGAGCAGGAATAGTAGGAACTTCATTAAGATTACT
AATTCGAGCAGAATTAGGTACCCCCGGATCTTTAATTGGAGATGATCAAATCTATAATAC
TATTGTTACAGCACATGCATTTATTATAATTTTTTTTATAGTTATACCTATTATAATTGG
AGGTTTTGGTAATTGACTTGTACCATTAATATTAGGAGCTCCTGATATAGCTTTCCCTCG
AATAAATAATATAAGTTTTTGACTTCTACCCCCTTCTTTAACTCTTCTAATTTCAAGAAG
AATTGTAGAAAATGGAGCTGGAACTGGATGAACAGTTTATCCCCCCCTTTCATCTAATAT
TGCCCATGGAGGAAGATCAGTAGACTTAGCTATCTTCTCATTACATTTAGCTGGAATTTC
TTCAATTTTAGGAGCTATTAATTTTATTACAACAATTATTAATATACGACTAAATAATTT
ATCTTTCGATCAAATACCTTTATTTATCTGAGCAGTAGGTATTACCGCATTCTTATTATT
ACTTTCTTTACCTGTATTAGCTGGAGCTATTACTATACTTTTAACAGATCGAAATTTAAA
TACATCTTTTTTTGATCCTGCAGGAGGTGGTGATCCAATTTTATATCAACATTTATTT
>Bathyra_sagata
AACTTTATATTTTATTTTTGGAATTTGGGCAGGAATAGTAGGAACTTCATTAAGATTACT
AATTCGAGCAGAATTAGGAACCCCCGGATCTTTAATTGGAGATGATCAAATTTATAATAC
TATTGTTACAGCTCATGCTTTTATTATAATTTTTTTTATAGTTATACCTATTATAATTGG
AGGATTTGGTAACTGACTTATTCCTTTAATGCTTGGAGCCCCTGATATAGCTTTCCCACG
AATAAATAATATAAGTTTCTGACTTCTACCCCCATCATTAACTCTACTAATCTCAAGAAG
AATTATTGAAAATGGAGCAGGAACAGGTTGAACAGTTTACCCCCCTCTTTCCTCAAATAT
TGCTCATAGAGGAAGATCAGTAGATTTAGCTATTTTTTCATTACATTTAGCAGGAATTTC
ATCAATTTTAGGAGCTATTAATTTTATTACAACAATTATTAATATACGACTAACTAATTT
ATCATTTGATCAAATACCTTTATTTATTTGAGCTGTTGGTATTACTGCTTTTTTATTACT
TCTTTCTTTACCTGTATTAGCTGGAGCTATTACTATACTTTTAACAGATCGAAATTTAAA
TACATCTTTTTTTGACCCCGCAGGAGGAGGAGATCCAATTTTATACCAACATTTATTT
>Lichnoptera_durango
AACTTTATATTTTATTTTTGGAATTTGAGCCGGAATAGTAGGAACCTCATTAAGACTACT
AATTCGAGCAGAATTAGGAACCCCTAGATCTTTAATTGGAGATGATCAAATTTATAATAC
TATTGTTACAGCTCATGCTTTCATTATAATTTTTTTTATAGTTATGCCTATTATAATTGG
AGGATTTGGTAATTGACTTGTCCCTTTAATGCTTGGAGCCCCTGATATGGCTTTCCCCCG
AATAAATAATATAAGTTTTTGACTTTTACCCCCTTCTTTAACCCTATTAATCTCCAGAAG
AATTGTAGAAAATGGAGCAGGAACAGGATGAACAGTATACCCCCCACTGTCATCTAATAT
TGCACATAGAGGAAGATCTGTAGATTTAGCTATTTTCTCCTTACATTTAGCAGGAATCTC
ATCAATCTTAGGAGCTATTAATTTTATTACAACAATTATTAATATACGATTAAATAATTT
ATCATTTGATCAAATACCCCTTTTTATTTGAGCTGTTGGTATTACTGCATTTTTACTTCT
TCTTTCTTTACCTGTATTAGCAGGGGCAATTACTATACTTTTAACTGATCGAAATTTAAA
TACATCTTTTTTTGATCCAGCTGGAGGAGGAGATCCAATTTTATACCAACATTTATTT
>Lichnoptera_gulo
-ACTTTATATTTCATTTTTGGTATTTGAGCTGGAATAGTTGGAACTTCATTAAGACTACT
AATTCGAGCAGAATTAGGAACCCCTAGATCTTTAATTGGAGATGACCAAATTTATAATAC
TATTGTCACAGCTCATGCTTTCATTATAATTTTTTTTATAGTTATACCTATTATAATTGG
AGGATTTGGTAATTGACTTGTTCCTTTAATACTTGGAGCCCCCGATATAGCTTTCCCTCG
AATAAATAATATAAGTTTTTGACTTTTACCTCCCTCTTTAACTTTATTAATTTCCAGAAG
AATTGTAGAAAATGGAGCAGGAACAGGATGAACAGTATACCCCCCACTGTCATCTAATAT
TGCCCATAGAGGAAGATCAGTAGATTTAGCTATTTTTTCTCTACATTTAGCAGGAATCTC
ATCAATTTTAGGAGCTATTAATTTTATCACAACAATTATTAATATACGATTAAATAATTT
ATCATTTGATCAAATACCATTATTTATTTGAGCAGTTGGTATTACTGCATTTCTACTTCT
TCTTTCATTACCTGTATTAGCAGGAGCAATCACTATACTTTTAACTGATCGAAACTTAAA
TACATCTTTTTTTGATCCAGCCGGAGGAGGAGACCCAATCTTATATCAACATTTA---
>Lichnoptera_illudens
AACTTTATATTTTATTTTTGGTATTTGAGCAGGAATAGTAGGAACTTCATTAAGATTATT
AATTCGAGCAGAATTAGGAACCCCTAGATCATTAATTGGAGATGATCAAATTTATAATAC
TATTGTTACAGCTCATGCTTTTATTATAATTTTTTTTATAGTTATACCTATTATAATTGG
AGGATTTGGTAATTGACTTGTTCCTTTAATACTTGGAGCACCTGATATAGCTTTCCCCCG
AATAAATAATATAAGTTTTTGACTTTTACCTCCTTCTTTAACTTTATTAATTTCTAGAAG
AATTGTAGAAAATGGAGCAGGAACAGGATGAACAGTGTACCCCCCACTATCATCTAATAT
TGCCCATAGAGGAAGATCAGTAGATTTAGCTATTTTTTCCCTACATTTAGCAGGAATTTC
ATCAATTTTAGGAGCTATTAATTTTATTACAACAATTATTAATATACGATTAAATAATTT
ATCATTCGATCAAATACCTTTATTTATTTGAGCTGTTGGTATTACTGCATTTTTACTTCT
TCTTTCTTTACCTGTATTAGCAGGGGCAATTACTATACTTTTAACGGATCGAAATTTAAA
TACATCTTTTTTTGACCCAGCAGGAGGAGGAGACCCAATTTTATACCAACATTTATTT
>Lichnoptera_albidiscata
AACTTTATATTTTATTTTTGGTATTTGAGCTGGAATAGTAGGAACTTCATTAAGACTATT
AATTCGAGCAGAATTAGGAACTCCTAGATCCTTAATTGGAGATGATCAAATTTATAATAC
TATTGTTACAGCCCATGCTTTCATTATAATTTTTTTTATAGTTATACCTATTATAATTGG
AGGATTTGGTAATTGACTTGTTCCTTTAATACTTGGAGCCCCTGATATAGCTTTTCCTCG
AATAAATAATATAAGTTTTTGACTTTTACCTCCTTCTCTAACTTTATTAATCTCCAGAAG
AATTGTAGAAAATGGAGCAGGAACAGGATGAACAGTATACCCCCCACTGTCATCTAATAT
TGCCCATAGAGGAAGATCAGTAGATTTAGCTATTTTTTCCCTACATTTAGCAGGAATCTC
ATCTATTTTAGGAGCTATTAATTTTATTACAACAATTATTAATATACGATTAAATAATTT
ATCATTTGATCAAATACCATTATTTATTTGAGCTGTTGGTATTACTGCATTTTTACTTCT
TCTTTCTTTACCTGTATTAGCAGGAGCAATTACTATACTTTTAACTGATCGAAATTTAAA
TACATCTTTTTTCGATCCAGCTGGAGGAGGAGACCCAATTTTATACCAACATTTATTT
>Lichnoptera_atrifrons
AACTTTATATTTTATTTTTGGTATTTGAGCAGGTATAGTAGGAACTTCATTAAGATTATT
AATTCGAGCAGAATTAGGAACCCCCGGATCTTTAATTGGAGATGATCAAATCTATAATAC
TATTGTTACAGCCCATGCATTTATTATAATTTTTTTTATAGTAATACCTATTATAATTGG
TGGATTTGGTAATTGACTTGTACCTTTGATATTAGGTGCCCCTGATATAGCTTTCCCTCG
AATAAATAATATAAGCTTTTGATTATTACCTCCCTCTTTAACTTTATTAGTCTCAAGAAG
AATTGTAGAAAATGGAGCAGGAACAGGATGAACAGTTTATCCCCCCCTTTCATCTAATAT
TGCCCATAGTGGAAGATCTGTAGATTTAGCTATTTTTTCCTTACACTTAGCAGGAATTTC
ATCAATTTTAGGAGCTATTAATTTTATTACAACAATTATTAATATACGATTAAATAATTT
ATCCTTTGATCAAATACCTTTATTTATTTGAGCAGTTGGTATTACAGCATTCTTATTACT
TCTTTCCTTACCTGTATTAGCTGGAGCAATTACTATACTTTTAACTGATCGAAATTTAAA
TACATCTTTTTTTGATCCTGCTGGAGGAGGAGATCCAATTTTATACCAACATTTATTT
>Arctioptera_cavillator
AACTTTATATTTTATTTTTGGTATTTGAGCAGGTATAGTAGGAACTTCATTAAGATTATT
AATTCGAGCAGAATTAGGAACCCCCGGATCTTTAATTGGAGATGATCAAATTTATAATAC
TATCGTTACAGCTCATGCATTTATTATAATTTTTTTTATAGTTATACCTATTATAATTGG
AGGATTTGGTAATTGACTCGTTCCTCTTATATTAGGAGCCCCTGATATAGCTTTCCCTCG
AATAAATAATATAAGTTTTTGACTTCTACCACCTTCTTTAACTTTATTAATTTCAAGAAG
AATTGTAGAAAATGGAGCAGGAACAGGATGAACAGTTTACCCACCTTTATCATCTAATAT
TGCCCATGGTGGAAGATCAGTAGATTTAGCTATTTTTTCATTACATTTAGCAGGAATTTC
ATCAATCTTAGGAGCTATTAATTTTATTACAACAATTATTAACATACGATTAAATAATTT
ATCTTTTGATCAAATACCTTTATTTATTTGAGCAGTTGGTATTACTGCATTTTTATTATT
ACTTTCTCTTCCTGTATTAGCTGGAGCAATCACTATACTTTTAACAGATCGAAATTTAAA
TACATCTTTTTTTGATCCTGCTGGAGGAGGAGATCCAATTTTATATCAACATTTATTT
>Gaujoptera_amsa
-ACTTTATACTTTATTTTTGGTATTTGAGCAGGAATAGTAGGAACTTCTTTAAGATTACT
AATTCGAGCAGAATTAGGTACCCCCAGATCTTTAATTGGAGATGATCAAATCTATAACAC
TATTGTTACAGCACATGCCTTTATTATAATTTTTTTTATAGTTATACCCATTATAATTGG
AGGATTTGGTAATTGACTTATCCCTTTAATGTTAGGAGCCCCTGATATAGCTTTCCCCCG
AATAAATAATATAAGTTTTTGACTTTTACCCCCTTCCTTAATACTATTAATTTCCAGAAG
AATTGTAGAAAATGGAGCAGGAACAGGATGAACAGTTTACCCCCCCCTTTCCTCTAACAT
TGCCCATAGAGGAAGATCAGTAGACTTAGCCATTTTCTCTTTACATTTAGCAGGAATTTC
ATCAATTTTAGGAGCTATTAATTTTATTACAACAATTATTAATATACGATTAAATAATCT
ATCATTTGATCAAATACCTTTATTTATTTGAGCCGTTGGTATTACTGCTTTCTTACTTCT
TCTTTCCCTTCCTGTATTAGCTGGAGCAATTACTATACTTTTAACTGATCGAAATTTAAA
TACATCTTTTTTTGATCCTGCAGGAGGAGGAGACCCAATTTTATATCAACATTT----
>Lafontaineana_marmorifera
-ACCTTATATTTTATTTTTGGTATTTGAGCAGGAATAGTAGGAACTTCATTAAGATTACT
AATTCGAGCAGAATTAGGTACCCCCGGATCTTTAATTGGAGATGACCAAATTTATAATAC
TATTGTAACAGCTCACGCATTTATTATAATTTTTTTTATAGTAATACCTATTATAATTGG
AGGATTTGGCAATTGACTTATCCCCTTAATGTTAGGAGCCCCTGATATAGCTTTCCCCCG
AATAAATAATATAAGTTTTTGACTTTTACCCCCCTCTTTAACCCTATTAATTTCCAGAAG
AATTGTAGAAAATGGAGCAGGAACAGGATGAACAGTTTATCCTCCCCTTTCATCCACTAT
TGCCCATAGAGGAAGATCAGTAGACTTAGCTATTTTTTCCCTACATTTAGCAGGAATTTC
ATCAATTTTAGGGGCTATTAATTTTATTACAACAATTATTAACATACGATTAAATAACTT
ATCTTTTGATCAAATACCTTTATTTATTTGAGCAGTTGGTATTACTGCATTTTTATTACT
TCTTTCTCTTCCAGTATTAGCTGGAGCAATTACCATACTTTTAACAGATCGAAATCTAAA
TACATCTTTTTTTGATCCTGCGGGGGGGGGAGATCCAATTTTATATCAACATTTA---
