# Supplementary material for: Revision of the South American genus Gaujonia Dognin (Noctuidae, Pantheinae) with descriptions of five new genera and twenty-one new species
Source: Zookeys. 2020 Nov 5;985:71–126. doi: 10.3897/zookeys.985.51622 (PMC7661952; doi:10.3897/zookeys.985.51622)
Supplement: Supplementary material 4 — File S2 [file zookeys-985-071-s004.tre]

(Millerana_cundinamarquensis:0.0416501235,(Millerana_tigrina:0.0254851659,(Millerana_matthewsae:0.0064961748,Millerana_cajas:0.0135492579)84.6/83:0.0102509882)91.1/95:0.0262218050,(((((Lichnoptera_moestoides:0.0867981525,Lichnoptera_atrifrons:0.0342469931)95.2/97:0.0292858843,(((Meleneta_antennata:0.0927379289,Arctioptera_cavillator:0.0358572609)51.9/60:0.0101628748,Charadra_deridens:0.0711918577)52/67:0.0106353516,Bathyra_sagata:0.0765503848)20.6/37:0.0044700726)82.3/52:0.0082899287,(((Lichnoptera_durango:0.0411229224,(Lichnoptera_gulo:0.0352776301,Lichnoptera_albidiscata:0.0164355035)64.3/84:0.0033072493)91.5/93:0.0177951113,Lichnoptera_illudens:0.0169870172)97.2/99:0.0357495438,Gaujoptera_amsa:0.0564390213)71/39:0.0145350974)73.5/37:0.0044457177,((((Oculicattus_uturunku:0.0000020099,Oculicattus_inca:0.0015717329)46.3/80:0.0088764017,((Oculicattus_raizae:0.0255286691,Oculicattus_brehmi:0.0074640283)78.7/76:0.0046694571,(Oculicattus_renifera:0.0000024914,Oculicattus_schmidti:0.0015430961)78/100:0.0061559314)95.7/99:0.0236325735)99.8/100:0.0628640316,(Gaujonia_kanakusika:0.0278939956,((Gaujonia_bichu:0.0030523964,Gaujonia_chiqyaq:0.0000024914)37.6/41:0.0015138985,CGaujonia_arbosi:0.0000023720)92.6/83:0.0226486287)85.4/80:0.0210120071)95.5/95:0.0297528380,(Cicadoforma_ocelote:0.0317731235,(Cicadomorphus_falkasiska:0.0006002193,Cicadomorphus_lilianae:0.0041975754)99.8/100:0.0395661018)22.8/40:0.0048657916)98.7/99:0.0362691842)74.8/43:0.0084557269,Lafontaineana_marmorifera:0.0524157660)99.5/100:0.0569715356);
